# Supplementary material for: The BridgeDb framework: standardized access to gene, protein and metabolite identifier mapping services
Source: BMC Bioinformatics. 2010 Jan 4;11:5. doi: 10.1186/1471-2105-11-5 (PMC2824678; doi:10.1186/1471-2105-11-5)
Supplement: Additional file 3 — Raw results of the comparison of four different webservices. The script used to extract this data is included in additional file 4. [file 1471-2105-11-5-S3.XLS]

## Sheet: Overview
Overview
This comparison was created using the ComparisonScript.java program, which is included in the BridgeDb repository at
http://svn.bigcat.unimaas.nl/bridgedb/trunk/benchmarking/src/org/bridgedb/benchmarking/ComparisonScript.java
		Test 1	Test 2	Test 3
	Identifier type of input list	Ensembl *	Affymetrix **	Ensembl *
	Identifier type of output list	Entrez	Ensembl	HGNC identifier
Mapping service
synergizer(ensembl)	Synergizer using the ensembl authority	x	x	-
synergizer(ncbi)	Synergizer using the ncbi authority	x	-	x
BridgeWebservice	BridgeWebservice running at webservice.bridgedb.org	x	x	x
biomart	Biomart REST webservice	x	x	x
cronos	CRONOS webservice	x	x	x
Notes			Synergizer using NCBI authority was omitted because it could not map affymetrix probeset	Synergizer ensembl was omitted because it only knows the (versioned) HGNC symbols but not the HGNC id's. This could be solved using a second mapping, but would make the test setup more complex and harder to interpret.
* 100 Ensembl gene id's were included in the input list
** for the Affymetrix input list, 1000 random probesets were selected from the Human genechip U-133A-2 array

## Sheet: Ensembl->Entrez Gene
service:	synergizer(ensembl)	synergizer(ncbi)	BridgeWebservice	biomart	cronos
connecting (msec):	20611	8394	722	4707	585
mapping (msec):	730	672	21496	4377	18832
success%:	94 94.0%	92 92.0%	94 94.0%	92 92.0%	91 91.0%
consensus:	94 100.0%	91 98.9%	94 100.0%	over	90 98.9%
overlap:	86
total:	100
service:	synergizer(ensembl)	synergizer(ncbi)	BridgeWebservice	biomart	cronos	consensus
En:ENSG00000005955	L:79893	L:79893	L:79893	L:79893	L:79893	L:79893
En:ENSG00000006071	L:6833	L:6833	L:6833	L:6833	L:6833	L:6833
En:ENSG00000006704	L:9569	L:9569	L:9569	L:9569	L:9569	L:9569
En:ENSG00000009413	L:5980	L:5980	L:5980	L:5980	L:5980	L:5980
En:ENSG00000060642	L:55650	L:55650	L:55650	L:55650	L:55650	L:55650
En:ENSG00000067141	L:4756	L:4756	L:4756	L:4756	L:4756	L:4756
En:ENSG00000068903	L:22933	L:22933	L:22933	L:22933	L:22933	L:22933
En:ENSG00000069399	L:602	L:602	L:602	L:602	L:602	L:602
En:ENSG00000073584	L:6605	L:6605	L:6605	L:6605	L:6605	L:6605
En:ENSG00000073756	L:5743	L:5743	L:5743	L:5743	L:5743	L:5743
En:ENSG00000077150	L:4791	L:4791	L:4791	L:4791	L:4791	L:4791
En:ENSG00000081041	L:2920	L:2920	L:2920	L:2920	L:2920	L:2920
En:ENSG00000083799	L:1540	L:1540	L:1540	L:1540	L:1540	L:1540
En:ENSG00000099866	L:8174	L:8174	L:8174	L:8174	L:8174	L:8174
En:ENSG00000100320	L:23543	L:23543	L:23543	L:23543	L:23543	L:23543
En:ENSG00000100644	L:3091	L:3091	L:3091	L:3091	L:3091	L:3091
En:ENSG00000100906	L:4792	L:4792	L:4792	L:4792	L:4792	L:4792
En:ENSG00000100985	L:4318	L:4318	L:4318	L:4318	L:4318	L:4318
En:ENSG00000101017	L:958	L:958	L:958	L:958	L:958	L:958
En:ENSG00000101193	L:54994	L:54994	L:54994	L:54994	L:54994	L:54994
En:ENSG00000104856	L:5971		L:5971	L:5971	L:5971	L:5971
En:ENSG00000104951	L:259307	L:259307	L:259307	L:259307	L:259307	L:259307
En:ENSG00000105287	L:25865	L:25865	L:25865	L:25865	L:25865	L:25865
En:ENSG00000107968	L:1326	L:1326	L:1326	L:1326	L:1326	L:1326
En:ENSG00000108342	L:1440	L:1440	L:1440	L:1440	L:1440	L:1440
En:ENSG00000108511	L:3216	L:3216	L:3216	L:3216	L:3216	L:3216
En:ENSG00000110011	L:3338	L:3338	L:3338	L:3338	L:3338	L:3338
En:ENSG00000110944	L:51561	L:51561	L:51561	L:51561	L:51561	L:51561
En:ENSG00000111956
En:ENSG00000112297	L:202	L:202	L:202	L:202	L:202	L:202
En:ENSG00000112493	L:6892	L:6892	L:6892		L:6892	L:6892
En:ENSG00000114270	L:1294	L:1294	L:1294	L:1294	L:1294	L:1294
En:ENSG00000115866	L:1615	L:1615	L:1615	L:1615	L:1615	L:1615
En:ENSG00000116337	L:271	L:271	L:271	L:271	L:271	L:271
En:ENSG00000116406	L:80267	L:80267	L:80267	L:80267	L:80267	L:80267
En:ENSG00000118260	L:1385	L:1385	L:1385	L:1385	L:1385	L:1385
En:ENSG00000118503	L:7128	L:7128	L:7128	L:7128	L:7128	L:7128
En:ENSG00000121104	L:81558	L:81558	L:81558	L:81558	L:81558	L:81558
En:ENSG00000123728	L:57826	L:57826	L:57826	L:57826	L:57826	L:57826
En:ENSG00000124875	L:6372	L:6372	L:6372	L:6372	L:6372	L:6372
En:ENSG00000125686	L:5469	L:5469	L:5469	L:5469	L:5469	L:5469
En:ENSG00000125851	L:5126	L:5126	L:5126	L:5126	L:5126	L:5126
En:ENSG00000125944	L:10236	L:10236	L:10236	L:10236	L:10236	L:10236
En:ENSG00000126458	L:6237	L:6237	L:6237	L:6237	L:6237	L:6237
En:ENSG00000129993	L:863	L:863	L:863	L:863	L:863	L:863
En:ENSG00000130066	L:6303	L:6303	L:6303	L:6303	L:6303	L:6303
En:ENSG00000131196	L:4772	L:4772	L:4772	L:4772	L:4772	L:4772
En:ENSG00000131748	L:10948	L:10948	L:10948	L:10948	L:10948	L:10948
En:ENSG00000132965	L:241	L:241	L:241	L:241	L:241	L:241
En:ENSG00000133048	L:1116	L:1116	L:1116	L:1116	L:1116	L:1116
En:ENSG00000133401	L:23037	L:23037	L:23037	L:23037	L:23037	L:23037
En:ENSG00000135090	L:51347	L:51347	L:51347	L:51347	L:51347	L:51347
En:ENSG00000135373	L:26298	L:26298	L:26298	L:26298	L:26298	L:26298
En:ENSG00000135447	L:5502	L:5502	L:5502	L:5502	L:5502	L:5502
En:ENSG00000135845	L:5279	L:5279	L:5279	L:5279	L:5279	L:5279
En:ENSG00000136688	L:56300	L:56300	L:56300	L:56300	L:56300	L:56300
En:ENSG00000137076	L:7094	L:7094	L:7094	L:7094	L:7094	L:7094
En:ENSG00000137364	L:7172	L:7172	L:7172	L:7172	L:7172	L:7172
En:ENSG00000139613	L:6601	L:6601	L:6601	L:6601	L:6601	L:6601
En:ENSG00000140968	L:3394	L:3394	L:3394	L:3394	L:3394	L:3394
En:ENSG00000141736	L:2064	L:2064	L:2064	L:2064	L:2064	L:2064
En:ENSG00000143466	L:9641	L:9641	L:9641	L:9641	L:9641	L:9641
En:ENSG00000144566	L:5868	L:5868	L:5868	L:5868	L:5868	L:5868
En:ENSG00000145901	L:10318	L:10318	L:10318	L:10318	L:10318	L:10318
En:ENSG00000146834	L:56257	L:56257	L:56257	L:56257	L:56257	L:56257
En:ENSG00000148123	L:54886	L:54886	L:54886	L:54886		L:54886
En:ENSG00000150403	L:55002	L:55002	L:55002	L:55002	L:55002	L:55002
En:ENSG00000155366	L:389	L:389	L:389	L:389	L:389	L:389
En:ENSG00000157500	L:26060	L:26060	L:26060	L:26060	L:26060	L:26060
En:ENSG00000161570	L:6352	L:6352	L:6352	L:6352	L:6352	L:6352
En:ENSG00000161638	L:3678	L:3678	L:3678	L:3678	L:3678	L:3678
En:ENSG00000162692	L:7412	L:7412	L:7412	L:7412	L:7412	L:7412
En:ENSG00000162924	L:5966	L:5966	L:5966	L:5966	L:5971 /// L:5966	L:5966
En:ENSG00000163719	L:64419	L:64419	L:64419	L:64419	L:64419	L:64419
En:ENSG00000163734	L:2921	L:2921	L:2921	L:2921	L:2921	L:2921
En:ENSG00000163735	L:6374	L:6374	L:6374	L:6374	L:6374	L:6374
En:ENSG00000163932	L:5580	L:5580	L:5580	L:5580	L:5580	L:5580
En:ENSG00000164104	L:3148	L:3148	L:3148	L:3148	L:3148	L:3148
En:ENSG00000165458	L:3636	L:3636	L:3636	L:3636	L:3636	L:3636
En:ENSG00000165698	L:11092	L:11092	L:11092	L:11092		L:11092
En:ENSG00000165801	L:55701	L:55701	L:55701	L:55701		L:55701
En:ENSG00000166285	L:629		L:629		L:629	L:629
En:ENSG00000166396	L:8710	L:8710	L:8710	L:8710	L:8710	L:8710
En:ENSG00000166710	L:567	L:567	L:567	L:567	L:567	L:567
En:ENSG00000166949	L:4088	L:4088	L:4088	L:4088	L:4088	L:4088
En:ENSG00000169245	L:3627	L:3627	L:3627	L:3627	L:3627	L:3627
En:ENSG00000171700	L:10287	L:10287	L:10287	L:10287	L:10287	L:10287
En:ENSG00000172602	L:27289	L:27289	L:27289	L:27289	L:27289	L:27289
En:ENSG00000173540	L:29925	L:29925	L:29925	L:29925	L:29925	L:29925
En:ENSG00000174483	L:582	L:582 /// L:10072	L:582	L:582 /// L:10072	L:582	L:582
En:ENSG00000178834
En:ENSG00000184009	L:71	L:71	L:71	L:71	L:71	L:71
En:ENSG00000184156	L:3786	L:3786	L:3786	L:3786	L:3786	L:3786
En:ENSG00000184371	L:1435	L:1435	L:1435	L:1435	L:1435	L:1435
En:ENSG00000196306
En:ENSG00000196470	L:6477	L:6477	L:6477	L:6477	L:6477	L:6477
En:ENSG00000196954	L:837	L:837	L:837	L:837	L:837	L:837
En:ENSG00000197499
En:ENSG00000198479
En:ENSG00000198638

## Sheet: Affymetrix->Ensembl
service:	synergizer(ensembl)	biomart	BridgeWebservice	cronos
connecting (msec):	10	808	621	11
mapping (msec):	1312	38628	218171	125257
success%:	831 83.1%	893 89.3%	831 83.1%	818 81.8%
consensus:	825 99.3%	739 82.8%	825 99.3%	794 97.1%
overlap:	728
total:	1000
service:	synergizer(ensembl)	biomart	BridgeWebservice	cronos	consensus
X:216462_at		En:ENSG00000187754
X:205126_at	En:ENSG00000028116	En:ENSG00000028116	En:ENSG00000028116	En:ENSG00000028116	En:ENSG00000028116
X:206097_at		En:ENSG00000235987
X:206540_at	En:ENSG00000163521	En:ENSG00000163521	En:ENSG00000163521	En:ENSG00000163521	En:ENSG00000163521
X:213058_at	En:ENSG00000100154	En:ENSG00000100154	En:ENSG00000100154	En:ENSG00000100154	En:ENSG00000100154
X:211707_s_at	En:ENSG00000173226	En:ENSG00000173226	En:ENSG00000173226	En:ENSG00000173226	En:ENSG00000173226
X:213481_at
X:207470_at		En:ENSG00000142599
X:217550_at		En:ENSG00000118217
X:215186_at	En:ENSG00000111490	En:ENSG00000111490	En:ENSG00000111490	En:ENSG00000111490	En:ENSG00000111490
X:213934_s_at	En:ENSG00000167377	En:ENSG00000167377	En:ENSG00000167377	En:ENSG00000167377	En:ENSG00000167377
X:218535_s_at	En:ENSG00000058729	En:ENSG00000058729	En:ENSG00000058729	En:ENSG00000058729	En:ENSG00000058729
X:221988_at		En:ENSG00000214046
X:206710_s_at	En:ENSG00000082397	En:ENSG00000082397	En:ENSG00000082397	En:ENSG00000082397	En:ENSG00000082397
X:207632_at	En:ENSG00000030304	En:ENSG00000030304	En:ENSG00000030304	En:ENSG00000030304	En:ENSG00000030304
X:208563_x_at	En:ENSG00000198914	En:ENSG00000198914	En:ENSG00000198914	En:ENSG00000198914	En:ENSG00000198914
X:216010_x_at	En:ENSG00000171124 /// En:ENSG00000130383 /// En:ENSG00000156413	En:ENSG00000171124 /// En:ENSG00000130383 /// En:ENSG00000156413	En:ENSG00000171124 /// En:ENSG00000130383 /// En:ENSG00000156413	En:ENSG00000171124 /// En:ENSG00000130383 /// En:ENSG00000156413	En:ENSG00000171124 /// En:ENSG00000130383 /// En:ENSG00000156413
X:218519_at	En:ENSG00000138459	En:ENSG00000138459	En:ENSG00000138459	En:ENSG00000138459	En:ENSG00000138459
X:205554_s_at	En:ENSG00000163687	En:ENSG00000163687	En:ENSG00000163687	En:ENSG00000163687	En:ENSG00000163687
X:212008_at	En:ENSG00000144224	En:ENSG00000144224	En:ENSG00000144224	En:ENSG00000144224	En:ENSG00000144224
X:208521_at	En:ENSG00000167825	En:ENSG00000167825	En:ENSG00000167825	En:ENSG00000167825	En:ENSG00000167825
X:200757_s_at	En:ENSG00000128595	En:ENSG00000128595	En:ENSG00000128595	En:ENSG00000128595	En:ENSG00000128595
X:200657_at	En:ENSG00000218180 /// En:ENSG00000220769 /// En:ENSG00000213673 /// En:ENSG00000005022	En:ENSG00000005022	En:ENSG00000218180 /// En:ENSG00000220769 /// En:ENSG00000213673 /// En:ENSG00000005022	En:ENSG00000005022	En:ENSG00000218180 /// En:ENSG00000220769 /// En:ENSG00000213673 /// En:ENSG00000005022
X:204027_s_at	En:ENSG00000037897	En:ENSG00000037897	En:ENSG00000037897	En:ENSG00000037897	En:ENSG00000037897
X:211009_s_at	En:ENSG00000118267	En:ENSG00000118267	En:ENSG00000118267	En:ENSG00000118267	En:ENSG00000118267
X:206166_s_at	En:ENSG00000137975	En:ENSG00000137975	En:ENSG00000137975	En:ENSG00000137975	En:ENSG00000137975
X:215406_at
X:210421_s_at	En:ENSG00000074621	En:ENSG00000074621	En:ENSG00000074621	En:ENSG00000074621	En:ENSG00000074621
X:218015_s_at	En:ENSG00000124535	En:ENSG00000124535	En:ENSG00000124535	En:ENSG00000124535	En:ENSG00000124535
X:207878_at	En:ENSG00000185069	En:ENSG00000185069	En:ENSG00000185069	En:ENSG00000185069	En:ENSG00000185069
X:216072_at	En:ENSG00000219705		En:ENSG00000219705
X:201408_at	En:ENSG00000213639	En:ENSG00000213639	En:ENSG00000213639	En:ENSG00000213639	En:ENSG00000213639
X:202128_at	En:ENSG00000119682	En:ENSG00000119682	En:ENSG00000119682	En:ENSG00000119682	En:ENSG00000119682
X:203544_s_at	En:ENSG00000136738	En:ENSG00000136738	En:ENSG00000136738	En:ENSG00000136738	En:ENSG00000136738
X:211089_s_at	En:ENSG00000136098	En:ENSG00000136098	En:ENSG00000136098	En:ENSG00000136098	En:ENSG00000136098
X:209110_s_at	En:ENSG00000204218 /// En:ENSG00000206282 /// En:ENSG00000206210	En:ENSG00000228736 /// En:ENSG00000237825 /// En:ENSG00000237441 /// En:ENSG00000206282 /// En:ENSG00000224841	En:ENSG00000204218 /// En:ENSG00000206282 /// En:ENSG00000206210	En:ENSG00000204218 /// En:ENSG00000206282 /// En:ENSG00000206210	En:ENSG00000204218 /// En:ENSG00000206282 /// En:ENSG00000206210
X:207012_at	En:ENSG00000156103	En:ENSG00000156103	En:ENSG00000156103	En:ENSG00000156103	En:ENSG00000156103
X:38521_at	En:ENSG00000012124	En:ENSG00000012124	En:ENSG00000012124	En:ENSG00000012124	En:ENSG00000012124
X:202905_x_at	En:ENSG00000104320	En:ENSG00000104320	En:ENSG00000104320	En:ENSG00000104320	En:ENSG00000104320
X:218245_at	En:ENSG00000182704	En:ENSG00000182704	En:ENSG00000182704	En:ENSG00000182704	En:ENSG00000182704
X:209270_at	En:ENSG00000196878	En:ENSG00000196878	En:ENSG00000196878	En:ENSG00000196878	En:ENSG00000196878
X:213460_x_at	En:ENSG00000130305 /// En:ENSG00000106133 /// En:ENSG00000183519	En:ENSG00000178809 /// En:ENSG00000106133 /// En:ENSG00000223705	En:ENSG00000130305 /// En:ENSG00000106133 /// En:ENSG00000183519	En:ENSG00000130305 /// En:ENSG00000106133 /// En:ENSG00000183519	En:ENSG00000130305 /// En:ENSG00000106133 /// En:ENSG00000183519
X:203684_s_at	En:ENSG00000171791	En:ENSG00000171791	En:ENSG00000171791	En:ENSG00000171791	En:ENSG00000171791
X:38487_at	En:ENSG00000010327	En:ENSG00000010327	En:ENSG00000010327	En:ENSG00000010327	En:ENSG00000010327
X:215974_at	En:ENSG00000216843 /// En:ENSG00000216771		En:ENSG00000216843 /// En:ENSG00000216771
X:222336_at		En:ENSG00000163683
X:206220_s_at	En:ENSG00000185989	En:ENSG00000185989	En:ENSG00000185989	En:ENSG00000185989	En:ENSG00000185989
X:207684_at	En:ENSG00000149922	En:ENSG00000149922	En:ENSG00000149922	En:ENSG00000149922	En:ENSG00000149922
X:216780_at
X:218573_at	En:ENSG00000187601	En:ENSG00000187601	En:ENSG00000187601	En:ENSG00000187601	En:ENSG00000187601
X:217361_at	En:ENSG00000217844	En:ENSG00000233401	En:ENSG00000217844		En:ENSG00000217844
X:222135_at		En:ENSG00000196724
X:201528_at	En:ENSG00000132383	En:ENSG00000132383	En:ENSG00000132383	En:ENSG00000132383	En:ENSG00000132383
X:213509_x_at	En:ENSG00000172831	En:ENSG00000172831	En:ENSG00000172831	En:ENSG00000172831	En:ENSG00000172831
X:217456_x_at
X:219854_at	En:ENSG00000105708	En:ENSG00000105708	En:ENSG00000105708	En:ENSG00000105708	En:ENSG00000105708
X:207761_s_at	En:ENSG00000185432	En:ENSG00000185432	En:ENSG00000185432	En:ENSG00000185432	En:ENSG00000185432
X:211228_s_at	En:ENSG00000152942 /// En:ENSG00000219389	En:ENSG00000152942	En:ENSG00000152942 /// En:ENSG00000219389	En:ENSG00000152942	En:ENSG00000152942
X:204994_at	En:ENSG00000183486	En:ENSG00000183486	En:ENSG00000183486	En:ENSG00000183486	En:ENSG00000183486
X:217909_s_at	En:ENSG00000108788	En:ENSG00000108788	En:ENSG00000108788	En:ENSG00000108788	En:ENSG00000108788
X:219618_at	En:ENSG00000198001	En:ENSG00000198001	En:ENSG00000198001	En:ENSG00000198001	En:ENSG00000198001
X:209221_s_at	En:ENSG00000130703	En:ENSG00000130703	En:ENSG00000130703	En:ENSG00000130703	En:ENSG00000130703
X:204739_at	En:ENSG00000145241	En:ENSG00000145241	En:ENSG00000145241	En:ENSG00000145241	En:ENSG00000145241
X:203477_at	En:ENSG00000204291	En:ENSG00000204291	En:ENSG00000204291	En:ENSG00000204291	En:ENSG00000204291
X:216241_s_at	En:ENSG00000213792	En:ENSG00000187735	En:ENSG00000213792		En:ENSG00000213792
X:217238_s_at	En:ENSG00000136872	En:ENSG00000136872	En:ENSG00000136872	En:ENSG00000136872	En:ENSG00000136872
X:221187_s_at	En:ENSG00000010361	En:ENSG00000010361	En:ENSG00000010361	En:ENSG00000010361	En:ENSG00000010361
X:216539_at	En:ENSG00000123594	En:ENSG00000123594	En:ENSG00000123594	En:ENSG00000123594	En:ENSG00000123594
X:216546_s_at
X:214575_s_at	En:ENSG00000172232	En:ENSG00000172232	En:ENSG00000172232	En:ENSG00000172232	En:ENSG00000172232
X:210420_at
X:222371_at
X:209730_at	En:ENSG00000001617	En:ENSG00000001617	En:ENSG00000001617	En:ENSG00000001617	En:ENSG00000001617
X:211778_s_at	En:ENSG00000125850	En:ENSG00000125850	En:ENSG00000125850	En:ENSG00000125850	En:ENSG00000125850
X:218311_at	En:ENSG00000011566	En:ENSG00000011566	En:ENSG00000011566	En:ENSG00000011566	En:ENSG00000011566
X:211892_s_at	En:ENSG00000124212	En:ENSG00000124212	En:ENSG00000124212	En:ENSG00000124212	En:ENSG00000124212
X:222282_at
X:212793_at	En:ENSG00000146122	En:ENSG00000146122	En:ENSG00000146122	En:ENSG00000146122	En:ENSG00000146122
X:213562_s_at	En:ENSG00000104549	En:ENSG00000104549	En:ENSG00000104549	En:ENSG00000104549	En:ENSG00000104549
X:210318_at	En:ENSG00000107618	En:ENSG00000107618	En:ENSG00000107618	En:ENSG00000107618	En:ENSG00000107618
X:202685_s_at	En:ENSG00000167601	En:ENSG00000167601	En:ENSG00000167601	En:ENSG00000167601	En:ENSG00000167601
X:206681_x_at	En:ENSG00000169347	En:ENSG00000169347	En:ENSG00000169347	En:ENSG00000169347	En:ENSG00000169347
X:211960_s_at	En:ENSG00000075785	En:ENSG00000075785	En:ENSG00000075785	En:ENSG00000075785	En:ENSG00000075785
X:201536_at	En:ENSG00000108861	En:ENSG00000108861	En:ENSG00000108861	En:ENSG00000108861	En:ENSG00000108861
X:219935_at	En:ENSG00000154736	En:ENSG00000154736	En:ENSG00000154736	En:ENSG00000154736	En:ENSG00000154736
X:201760_s_at	En:ENSG00000176871	En:ENSG00000176871	En:ENSG00000176871	En:ENSG00000176871	En:ENSG00000176871
X:202115_s_at	En:ENSG00000188976	En:ENSG00000188976	En:ENSG00000188976	En:ENSG00000188976	En:ENSG00000188976
X:200841_s_at	En:ENSG00000136628	En:ENSG00000136628	En:ENSG00000136628	En:ENSG00000136628	En:ENSG00000136628
X:51146_at	En:ENSG00000060642	En:ENSG00000060642	En:ENSG00000060642	En:ENSG00000060642	En:ENSG00000060642
X:206453_s_at	En:ENSG00000165795	En:ENSG00000165795	En:ENSG00000165795	En:ENSG00000165795	En:ENSG00000165795
X:210951_x_at	En:ENSG00000069974	En:ENSG00000069974	En:ENSG00000069974	En:ENSG00000069974	En:ENSG00000069974
X:212551_at	En:ENSG00000112186	En:ENSG00000112186	En:ENSG00000112186	En:ENSG00000112186	En:ENSG00000112186
X:206854_s_at	En:ENSG00000135341	En:ENSG00000135341	En:ENSG00000135341	En:ENSG00000135341	En:ENSG00000135341
X:212146_at	En:ENSG00000116786	En:ENSG00000116786	En:ENSG00000116786	En:ENSG00000116786	En:ENSG00000116786
X:201161_s_at	En:ENSG00000060138	En:ENSG00000060138	En:ENSG00000060138	En:ENSG00000060138	En:ENSG00000060138
X:35776_at	En:ENSG00000205726	En:ENSG00000205726	En:ENSG00000205726	En:ENSG00000205726	En:ENSG00000205726
X:201775_s_at	En:ENSG00000159658	En:ENSG00000159658	En:ENSG00000159658	En:ENSG00000159658	En:ENSG00000159658
X:205935_at	En:ENSG00000103241	En:ENSG00000103241	En:ENSG00000103241	En:ENSG00000103241	En:ENSG00000103241
X:214281_s_at	En:ENSG00000163743	En:ENSG00000163743	En:ENSG00000163743	En:ENSG00000163743	En:ENSG00000163743
X:206792_x_at	En:ENSG00000105650	En:ENSG00000105650	En:ENSG00000105650	En:ENSG00000105650	En:ENSG00000105650
X:215199_at		En:ENSG00000122786
X:74694_s_at	En:ENSG00000177548	En:ENSG00000177548	En:ENSG00000177548	En:ENSG00000177548	En:ENSG00000177548
X:215473_at
X:214520_at	En:ENSG00000176692	En:ENSG00000176692	En:ENSG00000176692	En:ENSG00000176692	En:ENSG00000176692
X:212591_at	En:ENSG00000188739	En:ENSG00000054267 /// En:ENSG00000188739	En:ENSG00000188739	En:ENSG00000188739	En:ENSG00000188739
X:205009_at	En:ENSG00000160182	En:ENSG00000160182	En:ENSG00000160182	En:ENSG00000160182	En:ENSG00000160182
X:214958_s_at	En:ENSG00000141524	En:ENSG00000141524	En:ENSG00000141524	En:ENSG00000141524	En:ENSG00000141524
X:208523_x_at	En:ENSG00000168242	En:ENSG00000168242	En:ENSG00000168242	En:ENSG00000168242	En:ENSG00000168242
X:202171_at	En:ENSG00000136451	En:ENSG00000232130 /// En:ENSG00000136451	En:ENSG00000136451	En:ENSG00000136451	En:ENSG00000136451
X:214402_s_at	En:ENSG00000198089	En:ENSG00000198089	En:ENSG00000198089	En:ENSG00000198089	En:ENSG00000198089
X:201527_at	En:ENSG00000128524	En:ENSG00000226138 /// En:ENSG00000128524	En:ENSG00000128524	En:ENSG00000128524	En:ENSG00000128524
X:203639_s_at	En:ENSG00000066468	En:ENSG00000066468	En:ENSG00000066468	En:ENSG00000066468	En:ENSG00000066468
X:201346_at	En:ENSG00000006831	En:ENSG00000006831	En:ENSG00000006831	En:ENSG00000006831	En:ENSG00000006831
X:214283_at	En:ENSG00000109084	En:ENSG00000109084	En:ENSG00000109084	En:ENSG00000109084	En:ENSG00000109084
X:201451_x_at
X:205630_at	En:ENSG00000147571	En:ENSG00000147571	En:ENSG00000147571	En:ENSG00000147571	En:ENSG00000147571
X:214815_at		En:ENSG00000197323
X:210235_s_at	En:ENSG00000131626	En:ENSG00000131626	En:ENSG00000131626	En:ENSG00000131626	En:ENSG00000131626
X:38340_at	En:ENSG00000130787	En:ENSG00000130787	En:ENSG00000130787	En:ENSG00000130787	En:ENSG00000130787
X:208273_at	En:ENSG00000197472	En:ENSG00000197472	En:ENSG00000197472	En:ENSG00000197472	En:ENSG00000197472
X:208498_s_at	En:ENSG00000174876 /// En:ENSG00000187733 /// En:ENSG00000197839 /// En:ENSG00000219295 /// En:ENSG00000051415 /// En:ENSG00000196318	En:ENSG00000174876 /// En:ENSG00000187733 /// En:ENSG00000237763 /// En:ENSG00000243480 /// En:ENSG00000240038 /// En:ENSG00000227408	En:ENSG00000174876 /// En:ENSG00000187733 /// En:ENSG00000197839 /// En:ENSG00000051415 /// En:ENSG00000219295 /// En:ENSG00000196318	En:ENSG00000174876 /// En:ENSG00000187733 /// En:ENSG00000197839 /// En:ENSG00000051415 /// En:ENSG00000196318	En:ENSG00000174876 /// En:ENSG00000187733 /// En:ENSG00000197839 /// En:ENSG00000219295 /// En:ENSG00000051415 /// En:ENSG00000196318
X:211695_x_at	En:ENSG00000185499	En:ENSG00000185499	En:ENSG00000185499	En:ENSG00000185499	En:ENSG00000185499
X:205603_s_at	En:ENSG00000147202	En:ENSG00000147202	En:ENSG00000147202	En:ENSG00000147202	En:ENSG00000147202
X:219478_at	En:ENSG00000103175	En:ENSG00000103175	En:ENSG00000103175	En:ENSG00000103175	En:ENSG00000103175
X:221602_s_at	En:ENSG00000162894	En:ENSG00000162894	En:ENSG00000162894	En:ENSG00000162894	En:ENSG00000162894
X:221464_at	En:ENSG00000184166	En:ENSG00000184166	En:ENSG00000184166	En:ENSG00000184166	En:ENSG00000184166
X:202312_s_at	En:ENSG00000108821	En:ENSG00000108821	En:ENSG00000108821	En:ENSG00000108821	En:ENSG00000108821
X:215309_at	En:ENSG00000175176	En:ENSG00000175176	En:ENSG00000175176	En:ENSG00000175176	En:ENSG00000175176
X:214132_at
X:208432_s_at	En:ENSG00000198216	En:ENSG00000198216	En:ENSG00000198216	En:ENSG00000198216	En:ENSG00000198216
X:205752_s_at	En:ENSG00000134201	En:ENSG00000134201	En:ENSG00000134201	En:ENSG00000134201	En:ENSG00000134201
X:219845_at	En:ENSG00000131668	En:ENSG00000131668	En:ENSG00000131668	En:ENSG00000131668	En:ENSG00000131668
X:203492_x_at	En:ENSG00000166037	En:ENSG00000166037	En:ENSG00000166037	En:ENSG00000166037	En:ENSG00000166037
X:217283_at
X:206564_at	En:ENSG00000125510	En:ENSG00000125510	En:ENSG00000125510	En:ENSG00000125510	En:ENSG00000125510
X:209579_s_at	En:ENSG00000129071	En:ENSG00000129071	En:ENSG00000129071	En:ENSG00000129071	En:ENSG00000129071
X:213600_at	En:ENSG00000105738	En:ENSG00000105738	En:ENSG00000105738	En:ENSG00000105738	En:ENSG00000105738
X:221644_s_at	En:ENSG00000164175	En:ENSG00000164175	En:ENSG00000164175	En:ENSG00000164175	En:ENSG00000164175
X:206078_at	En:ENSG00000160145	En:ENSG00000160145	En:ENSG00000160145	En:ENSG00000160145	En:ENSG00000160145
X:201836_s_at	En:ENSG00000119760	En:ENSG00000119760	En:ENSG00000119760	En:ENSG00000119760	En:ENSG00000119760
X:204298_s_at	En:ENSG00000113083	En:ENSG00000113083	En:ENSG00000113083	En:ENSG00000113083	En:ENSG00000113083
X:219963_at	En:ENSG00000079393	En:ENSG00000079393	En:ENSG00000079393	En:ENSG00000079393	En:ENSG00000079393
X:220558_x_at	En:ENSG00000064201	En:ENSG00000064201	En:ENSG00000064201	En:ENSG00000064201	En:ENSG00000064201
X:209791_at	En:ENSG00000117115	En:ENSG00000117115	En:ENSG00000117115	En:ENSG00000117115	En:ENSG00000117115
X:216966_at
X:207552_at	En:ENSG00000135390	En:ENSG00000135390	En:ENSG00000135390	En:ENSG00000135390	En:ENSG00000135390
X:217866_at	En:ENSG00000149532	En:ENSG00000149532	En:ENSG00000149532	En:ENSG00000149532	En:ENSG00000149532
X:219912_s_at
X:213807_x_at	En:ENSG00000105976	En:ENSG00000105976	En:ENSG00000105976	En:ENSG00000105976	En:ENSG00000105976
X:209165_at
X:219272_at	En:ENSG00000116525	En:ENSG00000116525	En:ENSG00000116525	En:ENSG00000116525	En:ENSG00000116525
X:211369_at
X:204538_x_at	En:ENSG00000183458 /// En:ENSG00000183793 /// En:ENSG00000169246 /// En:ENSG00000169203 /// En:ENSG00000196908 /// En:ENSG00000185864 /// En:ENSG00000198064 /// En:ENSG00000185208 /// En:ENSG00000214940 /// En:ENSG00000205746 /// En:ENSG00000183889 /// En:ENSG00000214967 /// En:ENSG00000183426 /// En:ENSG00000069651	En:ENSG00000214940 /// En:ENSG00000183793 /// En:ENSG00000183889 /// En:ENSG00000214967 /// En:ENSG00000196908 /// En:ENSG00000224712 /// En:ENSG00000183426 /// En:ENSG00000233024 /// En:ENSG00000241083 /// En:ENSG00000188599	En:ENSG00000183458 /// En:ENSG00000183793 /// En:ENSG00000169246 /// En:ENSG00000169203 /// En:ENSG00000196908 /// En:ENSG00000185864 /// En:ENSG00000198064 /// En:ENSG00000214940 /// En:ENSG00000185208 /// En:ENSG00000205746 /// En:ENSG00000183889 /// En:ENSG00000214967 /// En:ENSG00000183426 /// En:ENSG00000069651	En:ENSG00000183458 /// En:ENSG00000183793 /// En:ENSG00000169246 /// En:ENSG00000169203 /// En:ENSG00000196908 /// En:ENSG00000185864 /// En:ENSG00000198064 /// En:ENSG00000214940 /// En:ENSG00000185208 /// En:ENSG00000205746 /// En:ENSG00000183889 /// En:ENSG00000214967 /// En:ENSG00000183426 /// En:ENSG00000069651	En:ENSG00000183458 /// En:ENSG00000183793 /// En:ENSG00000169246 /// En:ENSG00000169203 /// En:ENSG00000196908 /// En:ENSG00000185864 /// En:ENSG00000198064 /// En:ENSG00000185208 /// En:ENSG00000214940 /// En:ENSG00000205746 /// En:ENSG00000183889 /// En:ENSG00000214967 /// En:ENSG00000183426 /// En:ENSG00000069651
X:208538_at	En:ENSG00000184701	En:ENSG00000184701	En:ENSG00000184701	En:ENSG00000184701	En:ENSG00000184701
X:208502_s_at	En:ENSG00000069011	En:ENSG00000069011	En:ENSG00000069011	En:ENSG00000069011	En:ENSG00000069011
X:206025_s_at	En:ENSG00000123610	En:ENSG00000123610	En:ENSG00000123610	En:ENSG00000123610	En:ENSG00000123610
X:217469_at	En:ENSG00000211891	En:ENSG00000227468 /// En:ENSG00000211891	En:ENSG00000211891	En:ENSG00000211891	En:ENSG00000211891
X:200902_at	En:ENSG00000183291	En:ENSG00000183291	En:ENSG00000183291	En:ENSG00000183291	En:ENSG00000183291
X:201531_at	En:ENSG00000128016	En:ENSG00000128016	En:ENSG00000128016	En:ENSG00000128016	En:ENSG00000128016
X:208783_s_at	En:ENSG00000117335	En:ENSG00000117335	En:ENSG00000117335	En:ENSG00000117335	En:ENSG00000117335
X:219998_at	En:ENSG00000119862	En:ENSG00000119862	En:ENSG00000119862	En:ENSG00000119862	En:ENSG00000119862
X:216596_at
X:220124_at	En:ENSG00000127688	En:ENSG00000127688	En:ENSG00000127688	En:ENSG00000127688	En:ENSG00000127688
X:205905_s_at	En:ENSG00000206449 /// En:ENSG00000137315 /// En:ENSG00000184444 /// En:ENSG00000204516 /// En:ENSG00000183214 /// En:ENSG00000204520	En:ENSG00000224378 /// En:ENSG00000206449 /// En:ENSG00000235233 /// En:ENSG00000204516 /// En:ENSG00000231225 /// En:ENSG00000204520 /// En:ENSG00000233051 /// En:ENSG00000227772 /// En:ENSG00000231179 /// En:ENSG00000234218 /// En:ENSG00000231372 /// En:ENSG00000183214 /// En:ENSG00000238289	En:ENSG00000206449 /// En:ENSG00000137315 /// En:ENSG00000184444 /// En:ENSG00000204516 /// En:ENSG00000183214 /// En:ENSG00000204520	En:ENSG00000206449 /// En:ENSG00000137315 /// En:ENSG00000184444 /// En:ENSG00000204516 /// En:ENSG00000183214 /// En:ENSG00000204520	En:ENSG00000206449 /// En:ENSG00000137315 /// En:ENSG00000184444 /// En:ENSG00000204516 /// En:ENSG00000183214 /// En:ENSG00000204520
X:213617_s_at	En:ENSG00000134779	En:ENSG00000134779	En:ENSG00000134779	En:ENSG00000134779	En:ENSG00000134779
X:222110_at	En:ENSG00000119231	En:ENSG00000119231	En:ENSG00000119231	En:ENSG00000119231	En:ENSG00000119231
X:201539_s_at	En:ENSG00000022267	En:ENSG00000022267	En:ENSG00000022267	En:ENSG00000022267	En:ENSG00000022267
X:207533_at	En:ENSG00000108702	En:ENSG00000108702	En:ENSG00000108702	En:ENSG00000108702	En:ENSG00000108702
X:58367_s_at	En:ENSG00000105136	En:ENSG00000105136	En:ENSG00000105136	En:ENSG00000105136	En:ENSG00000105136
X:205346_at	En:ENSG00000157350	En:ENSG00000157350	En:ENSG00000157350	En:ENSG00000157350	En:ENSG00000157350
X:213052_at		En:ENSG00000114302
X:216916_s_at	En:ENSG00000198010	En:ENSG00000198010	En:ENSG00000198010	En:ENSG00000198010	En:ENSG00000198010
X:214894_x_at	En:ENSG00000127603	En:ENSG00000127603	En:ENSG00000127603	En:ENSG00000127603	En:ENSG00000127603
X:205908_s_at	En:ENSG00000127083	En:ENSG00000127083	En:ENSG00000127083	En:ENSG00000127083	En:ENSG00000127083
X:210345_s_at	En:ENSG00000007174	En:ENSG00000007174	En:ENSG00000007174	En:ENSG00000007174	En:ENSG00000007174
X:203256_at	En:ENSG00000062038	En:ENSG00000062038	En:ENSG00000062038	En:ENSG00000062038	En:ENSG00000062038
X:213874_at	En:ENSG00000100665	En:ENSG00000100665	En:ENSG00000100665	En:ENSG00000100665	En:ENSG00000100665
X:206641_at	En:ENSG00000048462	En:ENSG00000048462	En:ENSG00000048462	En:ENSG00000048462	En:ENSG00000048462
X:215867_x_at	En:ENSG00000074410	En:ENSG00000074410	En:ENSG00000074410	En:ENSG00000074410	En:ENSG00000074410
X:206820_at
X:202778_s_at	En:ENSG00000121741	En:ENSG00000121741	En:ENSG00000121741	En:ENSG00000121741	En:ENSG00000121741
X:204348_s_at	En:ENSG00000162433	En:ENSG00000233381 /// En:ENSG00000162433	En:ENSG00000162433	En:ENSG00000162433	En:ENSG00000162433
X:209539_at	En:ENSG00000129675	En:ENSG00000129675	En:ENSG00000129675	En:ENSG00000129675	En:ENSG00000129675
X:220763_at		En:ENSG00000165868
X:221413_at	En:ENSG00000170049	En:ENSG00000170049	En:ENSG00000170049	En:ENSG00000170049	En:ENSG00000170049
X:221545_x_at	En:ENSG00000175221	En:ENSG00000175221	En:ENSG00000175221	En:ENSG00000175221	En:ENSG00000175221
X:216436_at
X:213841_at
X:203676_at	En:ENSG00000135677	En:ENSG00000135677	En:ENSG00000135677	En:ENSG00000135677	En:ENSG00000135677
X:205476_at	En:ENSG00000115009	En:ENSG00000115009	En:ENSG00000115009	En:ENSG00000115009	En:ENSG00000115009
X:211918_x_at	En:ENSG00000116183	En:ENSG00000116183	En:ENSG00000116183	En:ENSG00000116183	En:ENSG00000116183
X:219588_s_at	En:ENSG00000146918	En:ENSG00000146918	En:ENSG00000146918	En:ENSG00000146918	En:ENSG00000146918
X:205777_at	En:ENSG00000130829	En:ENSG00000130829	En:ENSG00000130829	En:ENSG00000130829	En:ENSG00000130829
X:201151_s_at	En:ENSG00000152601	En:ENSG00000152601	En:ENSG00000152601	En:ENSG00000152601	En:ENSG00000152601
X:203253_s_at	En:ENSG00000145725	En:ENSG00000145725	En:ENSG00000145725	En:ENSG00000145725	En:ENSG00000145725
X:218938_at	En:ENSG00000107872	En:ENSG00000107872	En:ENSG00000107872	En:ENSG00000107872	En:ENSG00000107872
X:203563_at	En:ENSG00000196526	En:ENSG00000196526	En:ENSG00000196526	En:ENSG00000196526	En:ENSG00000196526
X:219463_at	En:ENSG00000125869	En:ENSG00000125869	En:ENSG00000125869	En:ENSG00000125869	En:ENSG00000125869
X:44673_at	En:ENSG00000088827	En:ENSG00000088827	En:ENSG00000088827	En:ENSG00000088827	En:ENSG00000088827
X:218729_at	En:ENSG00000079257	En:ENSG00000079257	En:ENSG00000079257	En:ENSG00000079257	En:ENSG00000079257
X:210065_s_at	En:ENSG00000114638	En:ENSG00000114638	En:ENSG00000114638	En:ENSG00000114638	En:ENSG00000114638
X:218673_s_at	En:ENSG00000197548	En:ENSG00000197548	En:ENSG00000197548	En:ENSG00000197548	En:ENSG00000197548
X:201975_at	En:ENSG00000130779	En:ENSG00000130779	En:ENSG00000130779	En:ENSG00000130779	En:ENSG00000130779
X:221322_at	En:ENSG00000105954	En:ENSG00000105954	En:ENSG00000105954	En:ENSG00000105954	En:ENSG00000105954
X:216324_at
X:202265_at	En:ENSG00000168283	En:ENSG00000168283	En:ENSG00000168283	En:ENSG00000168283	En:ENSG00000168283
X:210986_s_at	En:ENSG00000140416	En:ENSG00000140416	En:ENSG00000140416	En:ENSG00000140416	En:ENSG00000140416
X:221872_at	En:ENSG00000118849	En:ENSG00000118849	En:ENSG00000118849	En:ENSG00000118849	En:ENSG00000118849
X:219002_at	En:ENSG00000138399	En:ENSG00000138399	En:ENSG00000138399	En:ENSG00000138399	En:ENSG00000138399
X:209274_s_at	En:ENSG00000217416 /// En:ENSG00000135070	En:ENSG00000135070	En:ENSG00000217416 /// En:ENSG00000135070	En:ENSG00000217416 /// En:ENSG00000135070	En:ENSG00000217416 /// En:ENSG00000135070
X:217212_s_at	En:ENSG00000124334 /// En:ENSG00000219509 /// En:ENSG00000217176	En:ENSG00000124334 /// En:ENSG00000226942	En:ENSG00000124334 /// En:ENSG00000219509 /// En:ENSG00000217176	En:ENSG00000124334	En:ENSG00000124334 /// En:ENSG00000219509 /// En:ENSG00000217176
X:207541_s_at	En:ENSG00000171824	En:ENSG00000171824	En:ENSG00000171824	En:ENSG00000171824	En:ENSG00000171824
X:219719_at	En:ENSG00000131097	En:ENSG00000131097	En:ENSG00000131097	En:ENSG00000131097	En:ENSG00000131097
X:214103_s_at
X:206426_at	En:ENSG00000120215	En:ENSG00000120215	En:ENSG00000120215	En:ENSG00000120215	En:ENSG00000120215
X:216234_s_at	En:ENSG00000072062	En:ENSG00000072062	En:ENSG00000072062	En:ENSG00000072062	En:ENSG00000072062
X:208349_at	En:ENSG00000104321	En:ENSG00000104321	En:ENSG00000104321	En:ENSG00000104321	En:ENSG00000104321
X:219671_at	En:ENSG00000116983	En:ENSG00000116983	En:ENSG00000116983	En:ENSG00000116983	En:ENSG00000116983
X:214910_s_at	En:ENSG00000206304 /// En:ENSG00000206409 /// En:ENSG00000204444	En:ENSG00000235754 /// En:ENSG00000226215 /// En:ENSG00000231974 /// En:ENSG00000224290 /// En:ENSG00000206409 /// En:ENSG00000227567 /// En:ENSG00000204444	En:ENSG00000206304 /// En:ENSG00000206409 /// En:ENSG00000204444	En:ENSG00000206304 /// En:ENSG00000206409 /// En:ENSG00000204444	En:ENSG00000206304 /// En:ENSG00000206409 /// En:ENSG00000204444
X:220973_s_at	En:ENSG00000179526	En:ENSG00000179526	En:ENSG00000179526	En:ENSG00000179526	En:ENSG00000179526
X:202101_s_at	En:ENSG00000144118	En:ENSG00000144118	En:ENSG00000144118	En:ENSG00000144118	En:ENSG00000144118
X:220022_at	En:ENSG00000198185	En:ENSG00000198185	En:ENSG00000198185	En:ENSG00000198185	En:ENSG00000198185
X:220013_at	En:ENSG00000105131	En:ENSG00000105131	En:ENSG00000105131	En:ENSG00000105131	En:ENSG00000105131
X:218713_at	En:ENSG00000128915	En:ENSG00000128915	En:ENSG00000128915	En:ENSG00000128915	En:ENSG00000128915
X:213325_at	En:ENSG00000177707	En:ENSG00000177707	En:ENSG00000177707	En:ENSG00000177707	En:ENSG00000177707
X:215912_at	En:ENSG00000087258	En:ENSG00000087258	En:ENSG00000087258	En:ENSG00000087258	En:ENSG00000087258
X:212448_at	En:ENSG00000049759	En:ENSG00000049759	En:ENSG00000049759	En:ENSG00000049759	En:ENSG00000049759
X:217118_s_at	En:ENSG00000100364	En:ENSG00000100364	En:ENSG00000100364	En:ENSG00000100364	En:ENSG00000100364
X:215683_at
X:218803_at	En:ENSG00000072609	En:ENSG00000072609	En:ENSG00000072609	En:ENSG00000072609	En:ENSG00000072609
X:213079_at	En:ENSG00000158526	En:ENSG00000158526	En:ENSG00000158526	En:ENSG00000158526	En:ENSG00000158526
X:220032_at	En:ENSG00000106034	En:ENSG00000106034	En:ENSG00000106034	En:ENSG00000106034	En:ENSG00000106034
X:214933_at	En:ENSG00000141837	En:ENSG00000141837	En:ENSG00000141837	En:ENSG00000141837	En:ENSG00000141837
X:206906_at	En:ENSG00000105376	En:ENSG00000105376	En:ENSG00000105376	En:ENSG00000105376	En:ENSG00000105376
X:206643_at	En:ENSG00000084110	En:ENSG00000084110	En:ENSG00000084110	En:ENSG00000084110	En:ENSG00000084110
X:222382_x_at
X:209183_s_at	En:ENSG00000165507	En:ENSG00000165507	En:ENSG00000165507	En:ENSG00000165507	En:ENSG00000165507
X:207924_x_at	En:ENSG00000125618	En:ENSG00000125618	En:ENSG00000125618	En:ENSG00000125618	En:ENSG00000125618
X:207626_s_at	En:ENSG00000003989	En:ENSG00000003989	En:ENSG00000003989	En:ENSG00000003989	En:ENSG00000003989
X:217484_at		En:ENSG00000203710
X:209682_at	En:ENSG00000114423	En:ENSG00000114423	En:ENSG00000114423	En:ENSG00000114423	En:ENSG00000114423
X:212238_at	En:ENSG00000171456	En:ENSG00000171456	En:ENSG00000171456	En:ENSG00000171456	En:ENSG00000171456
X:213880_at
X:211054_at		En:ENSG00000119509
X:217768_at	En:ENSG00000087302	En:ENSG00000087302	En:ENSG00000087302	En:ENSG00000087302	En:ENSG00000087302
X:201845_s_at	En:ENSG00000163602	En:ENSG00000163602	En:ENSG00000163602	En:ENSG00000163602	En:ENSG00000163602
X:207021_at	En:ENSG00000042813	En:ENSG00000042813	En:ENSG00000042813	En:ENSG00000042813	En:ENSG00000042813
X:209572_s_at	En:ENSG00000074266	En:ENSG00000074266	En:ENSG00000074266	En:ENSG00000074266	En:ENSG00000074266
X:212571_at	En:ENSG00000100888	En:ENSG00000100888	En:ENSG00000100888	En:ENSG00000100888	En:ENSG00000100888
X:218517_at	En:ENSG00000077684	En:ENSG00000077684	En:ENSG00000077684	En:ENSG00000077684	En:ENSG00000077684
X:209076_s_at	En:ENSG00000141580	En:ENSG00000141580	En:ENSG00000141580	En:ENSG00000141580	En:ENSG00000141580
X:212361_s_at		En:ENSG00000174437
X:201118_at	En:ENSG00000142657 /// En:ENSG00000215496	En:ENSG00000142657	En:ENSG00000142657 /// En:ENSG00000215496	En:ENSG00000142657	En:ENSG00000142657
X:220234_at	En:ENSG00000178538	En:ENSG00000178538	En:ENSG00000178538	En:ENSG00000178538	En:ENSG00000178538
X:216331_at	En:ENSG00000135424	En:ENSG00000135424	En:ENSG00000135424	En:ENSG00000135424	En:ENSG00000135424
X:218440_at	En:ENSG00000078070	En:ENSG00000078070	En:ENSG00000078070	En:ENSG00000078070	En:ENSG00000078070
X:217447_at
X:204308_s_at	En:ENSG00000196663	En:ENSG00000196663	En:ENSG00000196663	En:ENSG00000196663	En:ENSG00000196663
X:221052_at	En:ENSG00000182134	En:ENSG00000182134	En:ENSG00000182134	En:ENSG00000182134	En:ENSG00000182134
X:211623_s_at	En:ENSG00000105202	En:ENSG00000105202	En:ENSG00000105202	En:ENSG00000105202	En:ENSG00000105202
X:201153_s_at	En:ENSG00000152601	En:ENSG00000152601	En:ENSG00000152601	En:ENSG00000152601	En:ENSG00000152601
X:211565_at		En:ENSG00000225278
X:214355_x_at	En:ENSG00000208312 /// En:ENSG00000176366 /// En:ENSG00000196130	En:ENSG00000242426 /// En:ENSG00000225932 /// En:ENSG00000170356 /// En:ENSG00000233768 /// En:ENSG00000236761 /// En:ENSG00000176366 /// En:ENSG00000244479 /// En:ENSG00000241820 /// En:ENSG00000244693 /// En:ENSG00000176227	En:ENSG00000176366 /// En:ENSG00000208312 /// En:ENSG00000196130		En:ENSG00000208312 /// En:ENSG00000176366 /// En:ENSG00000196130
X:217418_x_at	En:ENSG00000156738	En:ENSG00000156738	En:ENSG00000156738	En:ENSG00000156738	En:ENSG00000156738
X:214278_s_at
X:217290_at	En:ENSG00000220541	En:ENSG00000220541	En:ENSG00000220541		En:ENSG00000220541
X:221426_s_at	En:ENSG00000159961	En:ENSG00000159961	En:ENSG00000159961	En:ENSG00000159961	En:ENSG00000159961
X:220089_at	En:ENSG00000087299	En:ENSG00000087299	En:ENSG00000087299	En:ENSG00000087299	En:ENSG00000087299
X:222263_at	En:ENSG00000127526	En:ENSG00000127526 /// En:ENSG00000141979	En:ENSG00000127526	En:ENSG00000127526	En:ENSG00000127526
X:209825_s_at	En:ENSG00000143179	En:ENSG00000143179	En:ENSG00000143179	En:ENSG00000143179	En:ENSG00000143179
X:220286_at		En:ENSG00000166912
X:212015_x_at	En:ENSG00000011304	En:ENSG00000011304	En:ENSG00000011304	En:ENSG00000011304	En:ENSG00000011304
X:213793_s_at	En:ENSG00000152413	En:ENSG00000152413	En:ENSG00000152413	En:ENSG00000152413	En:ENSG00000152413
X:210563_x_at	En:ENSG00000003402	En:ENSG00000003402	En:ENSG00000003402	En:ENSG00000003402	En:ENSG00000003402
X:211640_x_at
X:207153_s_at	En:ENSG00000174842	En:ENSG00000174842	En:ENSG00000174842	En:ENSG00000174842	En:ENSG00000174842
X:203437_at	En:ENSG00000178307	En:ENSG00000178307	En:ENSG00000178307	En:ENSG00000178307	En:ENSG00000178307
X:219684_at	En:ENSG00000136514	En:ENSG00000136514	En:ENSG00000136514	En:ENSG00000136514	En:ENSG00000136514
X:221951_at	En:ENSG00000177042	En:ENSG00000177042	En:ENSG00000177042	En:ENSG00000177042	En:ENSG00000177042
X:204165_at	En:ENSG00000112290	En:ENSG00000112290	En:ENSG00000112290	En:ENSG00000112290	En:ENSG00000112290
X:218889_at	En:ENSG00000173145	En:ENSG00000173145	En:ENSG00000173145	En:ENSG00000173145	En:ENSG00000173145
X:202355_s_at	En:ENSG00000125651	En:ENSG00000125651	En:ENSG00000125651	En:ENSG00000125651	En:ENSG00000125651
X:210741_at
X:217686_at
X:214740_at		En:ENSG00000168255 /// En:ENSG00000214242 /// En:ENSG00000170667 /// En:ENSG00000214783 /// En:ENSG00000228049
X:221227_x_at	En:ENSG00000132423	En:ENSG00000132423	En:ENSG00000132423	En:ENSG00000132423	En:ENSG00000132423
X:217931_at	En:ENSG00000137161	En:ENSG00000137161	En:ENSG00000137161	En:ENSG00000137161	En:ENSG00000137161
X:212453_at	En:ENSG00000198954	En:ENSG00000198954	En:ENSG00000198954	En:ENSG00000198954	En:ENSG00000198954
X:216476_at	En:ENSG00000177306 /// En:ENSG00000177586 /// En:ENSG00000217812 /// En:ENSG00000206014 /// En:ENSG00000196454 /// En:ENSG00000217316 /// En:ENSG00000205848 /// En:ENSG00000182531 /// En:ENSG00000105061 /// En:ENSG00000180494 /// En:ENSG00000205847 /// En:ENSG00000220612 /// En:ENSG00000177400	En:ENSG00000231667	En:ENSG00000177306 /// En:ENSG00000177586 /// En:ENSG00000206014 /// En:ENSG00000196454 /// En:ENSG00000217812 /// En:ENSG00000217316 /// En:ENSG00000205848 /// En:ENSG00000182531 /// En:ENSG00000105061 /// En:ENSG00000180494 /// En:ENSG00000205847 /// En:ENSG00000220612 /// En:ENSG00000177400	En:ENSG00000205847 /// En:ENSG00000206014 /// En:ENSG00000177400	En:ENSG00000177306 /// En:ENSG00000177586 /// En:ENSG00000217812 /// En:ENSG00000206014 /// En:ENSG00000196454 /// En:ENSG00000217316 /// En:ENSG00000205848 /// En:ENSG00000182531 /// En:ENSG00000105061 /// En:ENSG00000180494 /// En:ENSG00000205847 /// En:ENSG00000220612 /// En:ENSG00000177400
X:222151_s_at	En:ENSG00000182923	En:ENSG00000182923	En:ENSG00000182923	En:ENSG00000182923	En:ENSG00000182923
X:218342_s_at	En:ENSG00000099219	En:ENSG00000099219	En:ENSG00000099219	En:ENSG00000099219	En:ENSG00000099219
X:211604_x_at	En:ENSG00000173805	En:ENSG00000173805	En:ENSG00000173805	En:ENSG00000173805	En:ENSG00000173805
X:44696_at	En:ENSG00000107021	En:ENSG00000107021	En:ENSG00000107021	En:ENSG00000107021	En:ENSG00000107021
X:207740_s_at	En:ENSG00000213024	En:ENSG00000213024 /// En:ENSG00000104951	En:ENSG00000213024	En:ENSG00000213024	En:ENSG00000213024
X:207214_at	En:ENSG00000122711	En:ENSG00000122711	En:ENSG00000122711	En:ENSG00000122711	En:ENSG00000122711
X:207809_s_at	En:ENSG00000071553	En:ENSG00000071553	En:ENSG00000071553	En:ENSG00000071553	En:ENSG00000071553
X:220835_s_at	En:ENSG00000215421	En:ENSG00000215421	En:ENSG00000215421	En:ENSG00000215421	En:ENSG00000215421
X:219503_s_at	En:ENSG00000088726	En:ENSG00000088726	En:ENSG00000088726	En:ENSG00000088726	En:ENSG00000088726
X:208756_at	En:ENSG00000084623	En:ENSG00000084623	En:ENSG00000084623	En:ENSG00000084623	En:ENSG00000084623
X:207229_at	En:ENSG00000021602	En:ENSG00000021602	En:ENSG00000021602	En:ENSG00000021602	En:ENSG00000021602
X:214107_x_at	En:ENSG00000174093 /// En:ENSG00000213474 /// En:ENSG00000141279	En:ENSG00000174093 /// En:ENSG00000141279	En:ENSG00000174093 /// En:ENSG00000213474 /// En:ENSG00000141279	En:ENSG00000174093 /// En:ENSG00000213474 /// En:ENSG00000141279	En:ENSG00000174093 /// En:ENSG00000213474 /// En:ENSG00000141279
X:200772_x_at	En:ENSG00000222025 /// En:ENSG00000197744 /// En:ENSG00000187514 /// En:ENSG00000198134 /// En:ENSG00000214182	En:ENSG00000230743 /// En:ENSG00000197744 /// En:ENSG00000187514 /// En:ENSG00000214182	En:ENSG00000222025 /// En:ENSG00000197744 /// En:ENSG00000187514 /// En:ENSG00000198134 /// En:ENSG00000214182	En:ENSG00000197744 /// En:ENSG00000187514	En:ENSG00000222025 /// En:ENSG00000197744 /// En:ENSG00000187514 /// En:ENSG00000198134 /// En:ENSG00000214182
X:201951_at	En:ENSG00000170017	En:ENSG00000170017	En:ENSG00000170017	En:ENSG00000170017	En:ENSG00000170017
X:214081_at	En:ENSG00000161381	En:ENSG00000161381	En:ENSG00000161381	En:ENSG00000161381	En:ENSG00000161381
X:213940_s_at	En:ENSG00000187239	En:ENSG00000187239	En:ENSG00000187239	En:ENSG00000187239	En:ENSG00000187239
X:214658_at		En:ENSG00000134970 /// En:ENSG00000243414
X:204404_at	En:ENSG00000064651	En:ENSG00000064651	En:ENSG00000064651	En:ENSG00000064651	En:ENSG00000064651
X:204558_at	En:ENSG00000085999	En:ENSG00000085999	En:ENSG00000085999	En:ENSG00000085999	En:ENSG00000085999
X:210812_at
X:206087_x_at		En:ENSG00000010704
X:220620_at	En:ENSG00000169509	En:ENSG00000169509	En:ENSG00000169509	En:ENSG00000169509	En:ENSG00000169509
X:207531_at	En:ENSG00000163254	En:ENSG00000163254	En:ENSG00000163254	En:ENSG00000163254	En:ENSG00000163254
X:220892_s_at	En:ENSG00000217763 /// En:ENSG00000135069	En:ENSG00000135069	En:ENSG00000217763 /// En:ENSG00000135069	En:ENSG00000135069	En:ENSG00000217763 /// En:ENSG00000135069
X:205883_at	En:ENSG00000109906	En:ENSG00000109906	En:ENSG00000109906	En:ENSG00000109906	En:ENSG00000109906
X:206515_at
X:208122_x_at	En:ENSG00000215767 /// En:ENSG00000221957 /// En:ENSG00000125498 /// En:ENSG00000215757		En:ENSG00000215767 /// En:ENSG00000221957 /// En:ENSG00000125498 /// En:ENSG00000215757	En:ENSG00000215767 /// En:ENSG00000221957 /// En:ENSG00000125498 /// En:ENSG00000215757	En:ENSG00000215767 /// En:ENSG00000221957 /// En:ENSG00000125498 /// En:ENSG00000215757
X:218876_at	En:ENSG00000159713	En:ENSG00000159713 /// En:ENSG00000239194	En:ENSG00000159713	En:ENSG00000159713	En:ENSG00000159713
X:221319_at	En:ENSG00000120322 /// En:ENSG00000196963	En:ENSG00000120322 /// En:ENSG00000196963	En:ENSG00000120322 /// En:ENSG00000196963	En:ENSG00000120322 /// En:ENSG00000196963	En:ENSG00000120322 /// En:ENSG00000196963
X:219685_at	En:ENSG00000126950	En:ENSG00000126950	En:ENSG00000126950	En:ENSG00000126950	En:ENSG00000126950
X:206875_s_at	En:ENSG00000065613	En:ENSG00000065613	En:ENSG00000065613	En:ENSG00000065613	En:ENSG00000065613
X:218642_s_at	En:ENSG00000170791 /// En:ENSG00000215121	En:ENSG00000170791	En:ENSG00000170791 /// En:ENSG00000215121	En:ENSG00000170791 /// En:ENSG00000215121	En:ENSG00000170791 /// En:ENSG00000215121
X:206408_at		En:ENSG00000146006
X:216969_s_at	En:ENSG00000079616 /// En:ENSG00000215670	En:ENSG00000079616	En:ENSG00000079616 /// En:ENSG00000215670	En:ENSG00000079616 /// En:ENSG00000215670	En:ENSG00000079616 /// En:ENSG00000215670
X:217041_at
X:AFFX-r2-Bs-thr-5_s_at
X:211028_s_at	En:ENSG00000138030	En:ENSG00000138030	En:ENSG00000138030	En:ENSG00000138030	En:ENSG00000138030
X:216828_at	En:ENSG00000217081	En:ENSG00000238151	En:ENSG00000217081		En:ENSG00000217081
X:215738_at
X:201965_s_at	En:ENSG00000107290	En:ENSG00000107290	En:ENSG00000107290	En:ENSG00000107290	En:ENSG00000107290
X:212040_at	En:ENSG00000152291	En:ENSG00000152291	En:ENSG00000152291	En:ENSG00000152291	En:ENSG00000152291
X:206298_at	En:ENSG00000128805	En:ENSG00000128805	En:ENSG00000128805	En:ENSG00000128805	En:ENSG00000128805
X:212566_at	En:ENSG00000047849	En:ENSG00000047849	En:ENSG00000047849	En:ENSG00000047849	En:ENSG00000047849
X:45714_at	En:ENSG00000103145	En:ENSG00000103145	En:ENSG00000103145	En:ENSG00000103145	En:ENSG00000103145
X:217669_s_at	En:ENSG00000151320	En:ENSG00000151320	En:ENSG00000151320	En:ENSG00000151320	En:ENSG00000151320
X:217034_at
X:208164_s_at	En:ENSG00000124334 /// En:ENSG00000219509	En:ENSG00000124334 /// En:ENSG00000226942	En:ENSG00000124334 /// En:ENSG00000219509	En:ENSG00000124334	En:ENSG00000124334 /// En:ENSG00000219509
X:216320_x_at	En:ENSG00000173531 /// En:ENSG00000186301 /// En:ENSG00000186715	En:ENSG00000173531 /// En:ENSG00000241165 /// En:ENSG00000186301	En:ENSG00000173531 /// En:ENSG00000186301 /// En:ENSG00000186715	En:ENSG00000173531 /// En:ENSG00000186715	En:ENSG00000173531 /// En:ENSG00000186301 /// En:ENSG00000186715
X:201311_s_at	En:ENSG00000131171	En:ENSG00000131171	En:ENSG00000131171	En:ENSG00000131171	En:ENSG00000131171
X:219712_s_at	En:ENSG00000197417	En:ENSG00000197417	En:ENSG00000197417	En:ENSG00000197417	En:ENSG00000197417
X:209607_x_at	En:ENSG00000196502 /// En:ENSG00000213648 /// En:ENSG00000197165 /// En:ENSG00000213599	En:ENSG00000196502 /// En:ENSG00000213648 /// En:ENSG00000213599	En:ENSG00000196502 /// En:ENSG00000213648 /// En:ENSG00000197165 /// En:ENSG00000213599	En:ENSG00000196502 /// En:ENSG00000213648 /// En:ENSG00000197165 /// En:ENSG00000213599	En:ENSG00000196502 /// En:ENSG00000213648 /// En:ENSG00000197165 /// En:ENSG00000213599
X:205551_at	En:ENSG00000185518	En:ENSG00000185518	En:ENSG00000185518	En:ENSG00000185518	En:ENSG00000185518
X:218616_at	En:ENSG00000138785	En:ENSG00000138785	En:ENSG00000138785	En:ENSG00000138785	En:ENSG00000138785
X:201834_at	En:ENSG00000111725	En:ENSG00000111725	En:ENSG00000111725	En:ENSG00000111725	En:ENSG00000111725
X:210379_s_at	En:ENSG00000198586	En:ENSG00000198586	En:ENSG00000198586	En:ENSG00000198586	En:ENSG00000198586
X:206289_at	En:ENSG00000197576	En:ENSG00000197576 /// En:ENSG00000105997 /// En:ENSG00000239646	En:ENSG00000197576	En:ENSG00000197576	En:ENSG00000197576
X:201803_at	En:ENSG00000047315	En:ENSG00000047315	En:ENSG00000047315	En:ENSG00000047315	En:ENSG00000047315
X:207114_at	En:ENSG00000206398 /// En:ENSG00000111975 /// En:ENSG00000204421	En:ENSG00000228859 /// En:ENSG00000228250 /// En:ENSG00000206398 /// En:ENSG00000204421 /// En:ENSG00000236183 /// En:ENSG00000235452 /// En:ENSG00000235925	En:ENSG00000206398 /// En:ENSG00000111975 /// En:ENSG00000204421	En:ENSG00000206398 /// En:ENSG00000111975 /// En:ENSG00000204421	En:ENSG00000206398 /// En:ENSG00000111975 /// En:ENSG00000204421
X:215436_at
X:209443_at	En:ENSG00000188488	En:ENSG00000188488	En:ENSG00000188488	En:ENSG00000188488	En:ENSG00000188488
X:208652_at	En:ENSG00000113575	En:ENSG00000113575	En:ENSG00000113575	En:ENSG00000113575	En:ENSG00000113575
X:214629_x_at	En:ENSG00000115310	En:ENSG00000115310	En:ENSG00000115310	En:ENSG00000115310	En:ENSG00000115310
X:202069_s_at	En:ENSG00000166411	En:ENSG00000166411	En:ENSG00000166411	En:ENSG00000166411	En:ENSG00000166411
X:202514_at	En:ENSG00000075711	En:ENSG00000075711	En:ENSG00000075711	En:ENSG00000075711	En:ENSG00000075711
X:201248_s_at	En:ENSG00000198911	En:ENSG00000198911	En:ENSG00000198911	En:ENSG00000198911	En:ENSG00000198911
X:217223_s_at	En:ENSG00000169668 /// En:ENSG00000186716 /// En:ENSG00000215456 /// En:ENSG00000215481 /// En:ENSG00000216643	En:ENSG00000240906 /// En:ENSG00000100038 /// En:ENSG00000169668 /// En:ENSG00000186716 /// En:ENSG00000225098 /// En:ENSG00000215481	En:ENSG00000169668 /// En:ENSG00000186716 /// En:ENSG00000215456 /// En:ENSG00000215481 /// En:ENSG00000216643	En:ENSG00000169668 /// En:ENSG00000186716 /// En:ENSG00000215481	En:ENSG00000169668 /// En:ENSG00000186716 /// En:ENSG00000215456 /// En:ENSG00000215481 /// En:ENSG00000216643
X:208464_at	En:ENSG00000152578	En:ENSG00000152578	En:ENSG00000152578	En:ENSG00000152578	En:ENSG00000152578
X:219723_x_at	En:ENSG00000160216	En:ENSG00000160216	En:ENSG00000160216	En:ENSG00000160216	En:ENSG00000160216
X:220633_s_at	En:ENSG00000127483	En:ENSG00000127483	En:ENSG00000127483	En:ENSG00000127483	En:ENSG00000127483
X:215541_s_at	En:ENSG00000131504	En:ENSG00000131504	En:ENSG00000131504	En:ENSG00000131504	En:ENSG00000131504
X:219650_at	En:ENSG00000186871	En:ENSG00000186871	En:ENSG00000186871	En:ENSG00000186871	En:ENSG00000186871
X:200889_s_at	En:ENSG00000124783	En:ENSG00000124783	En:ENSG00000124783	En:ENSG00000124783	En:ENSG00000124783
X:201570_at	En:ENSG00000100347	En:ENSG00000100347	En:ENSG00000100347	En:ENSG00000100347	En:ENSG00000100347
X:217587_at		En:ENSG00000169813
X:210931_at	En:ENSG00000127870	En:ENSG00000233963 /// En:ENSG00000127870	En:ENSG00000127870	En:ENSG00000127870	En:ENSG00000127870
X:205069_s_at	En:ENSG00000145819	En:ENSG00000145819	En:ENSG00000145819	En:ENSG00000145819	En:ENSG00000145819
X:221191_at		En:ENSG00000174353 /// En:ENSG00000205583
X:218291_at	En:ENSG00000116586	En:ENSG00000116586	En:ENSG00000116586	En:ENSG00000116586	En:ENSG00000116586
X:221549_at	En:ENSG00000105447	En:ENSG00000105447	En:ENSG00000105447	En:ENSG00000105447	En:ENSG00000105447
X:213920_at	En:ENSG00000111249	En:ENSG00000111249	En:ENSG00000111249	En:ENSG00000111249	En:ENSG00000111249
X:206727_at		En:ENSG00000113600
X:204838_s_at	En:ENSG00000119684	En:ENSG00000119684	En:ENSG00000119684	En:ENSG00000119684	En:ENSG00000119684
X:205600_x_at	En:ENSG00000120075	En:ENSG00000120075	En:ENSG00000120075	En:ENSG00000120075	En:ENSG00000120075
X:205702_at	En:ENSG00000116793	En:ENSG00000116793	En:ENSG00000116793	En:ENSG00000116793	En:ENSG00000116793
X:207695_s_at	En:ENSG00000147255	En:ENSG00000147255	En:ENSG00000147255	En:ENSG00000147255	En:ENSG00000147255
X:217455_s_at	En:ENSG00000180616	En:ENSG00000180616	En:ENSG00000180616	En:ENSG00000180616	En:ENSG00000180616
X:218774_at	En:ENSG00000110063	En:ENSG00000110063	En:ENSG00000110063	En:ENSG00000110063	En:ENSG00000110063
X:218644_at	En:ENSG00000100558	En:ENSG00000100558	En:ENSG00000100558	En:ENSG00000100558	En:ENSG00000100558
X:209040_s_at	En:ENSG00000204264 /// En:ENSG00000206234 /// En:ENSG00000206298	En:ENSG00000230034 /// En:ENSG00000236443 /// En:ENSG00000204264 /// En:ENSG00000235715 /// En:ENSG00000206298 /// En:ENSG00000226201 /// En:ENSG00000230669 /// En:ENSG00000231631	En:ENSG00000204264 /// En:ENSG00000206234 /// En:ENSG00000206298	En:ENSG00000204264 /// En:ENSG00000206234 /// En:ENSG00000206298	En:ENSG00000204264 /// En:ENSG00000206234 /// En:ENSG00000206298
X:221016_s_at	En:ENSG00000152284	En:ENSG00000152284	En:ENSG00000152284	En:ENSG00000152284	En:ENSG00000152284
X:221548_s_at	En:ENSG00000132323	En:ENSG00000132323	En:ENSG00000132323	En:ENSG00000132323	En:ENSG00000132323
X:201939_at	En:ENSG00000145632	En:ENSG00000145632	En:ENSG00000145632	En:ENSG00000145632	En:ENSG00000145632
X:206268_at	En:ENSG00000143787	En:ENSG00000143811 /// En:ENSG00000243709	En:ENSG00000143787	En:ENSG00000143787	En:ENSG00000143787
X:208802_at	En:ENSG00000174780	En:ENSG00000174780	En:ENSG00000174780	En:ENSG00000174780	En:ENSG00000174780
X:210558_at	En:ENSG00000198610 /// En:ENSG00000219548	En:ENSG00000198610	En:ENSG00000198610 /// En:ENSG00000219548	En:ENSG00000198610	En:ENSG00000198610 /// En:ENSG00000219548
X:215762_at
X:203846_at	En:ENSG00000119401	En:ENSG00000119401	En:ENSG00000119401	En:ENSG00000119401	En:ENSG00000119401
X:203683_s_at	En:ENSG00000173511	En:ENSG00000173511	En:ENSG00000173511	En:ENSG00000173511	En:ENSG00000173511
X:207768_at	En:ENSG00000135625	En:ENSG00000135625	En:ENSG00000135625	En:ENSG00000135625	En:ENSG00000135625
X:203446_s_at	En:ENSG00000214977 /// En:ENSG00000122126	En:ENSG00000226596 /// En:ENSG00000122126	En:ENSG00000214977 /// En:ENSG00000122126	En:ENSG00000214977 /// En:ENSG00000122126	En:ENSG00000214977 /// En:ENSG00000122126
X:201723_s_at	En:ENSG00000141429	En:ENSG00000141429	En:ENSG00000141429	En:ENSG00000141429	En:ENSG00000141429
X:209920_at	En:ENSG00000204217	En:ENSG00000204217	En:ENSG00000204217	En:ENSG00000204217	En:ENSG00000204217
X:207334_s_at	En:ENSG00000163513	En:ENSG00000163513	En:ENSG00000163513	En:ENSG00000163513	En:ENSG00000163513
X:221926_s_at	En:ENSG00000163702	En:ENSG00000163702	En:ENSG00000163702	En:ENSG00000163702	En:ENSG00000163702
X:200894_s_at	En:ENSG00000213817 /// En:ENSG00000213815 /// En:ENSG00000004478 /// En:ENSG00000213824 /// En:ENSG00000215752	En:ENSG00000004478	En:ENSG00000213817 /// En:ENSG00000213815 /// En:ENSG00000004478 /// En:ENSG00000213824 /// En:ENSG00000215752	En:ENSG00000004478	En:ENSG00000004478
X:215372_x_at		En:ENSG00000240256 /// En:ENSG00000151276
X:208003_s_at	En:ENSG00000102908	En:ENSG00000102908	En:ENSG00000102908	En:ENSG00000102908	En:ENSG00000102908
X:217120_s_at
X:207414_s_at	En:ENSG00000140479	En:ENSG00000140479	En:ENSG00000140479	En:ENSG00000140479	En:ENSG00000140479
X:220913_at
X:209985_s_at	En:ENSG00000139352	En:ENSG00000139352	En:ENSG00000139352	En:ENSG00000139352	En:ENSG00000139352
X:222363_at
X:218373_at	En:ENSG00000166971	En:ENSG00000166971	En:ENSG00000166971	En:ENSG00000166971	En:ENSG00000166971
X:212452_x_at	En:ENSG00000156650	En:ENSG00000156650	En:ENSG00000156650	En:ENSG00000156650	En:ENSG00000156650
X:209018_s_at	En:ENSG00000158828	En:ENSG00000158828	En:ENSG00000158828	En:ENSG00000158828	En:ENSG00000158828
X:213663_s_at
X:207436_x_at		En:ENSG00000095637
X:220015_at	En:ENSG00000130940	En:ENSG00000130940	En:ENSG00000130940	En:ENSG00000130940	En:ENSG00000130940
X:212781_at	En:ENSG00000122257	En:ENSG00000122257	En:ENSG00000122257	En:ENSG00000122257	En:ENSG00000122257
X:217624_at	En:ENSG00000106244	En:ENSG00000106244	En:ENSG00000106244	En:ENSG00000106244	En:ENSG00000106244
X:206679_at	En:ENSG00000107282	En:ENSG00000107282	En:ENSG00000107282	En:ENSG00000107282	En:ENSG00000107282
X:214206_at	En:ENSG00000185250		En:ENSG00000185250	En:ENSG00000185250	En:ENSG00000185250
X:202653_s_at	En:ENSG00000136536	En:ENSG00000136536	En:ENSG00000136536	En:ENSG00000136536	En:ENSG00000136536
X:220402_at	En:ENSG00000120471	En:ENSG00000120471	En:ENSG00000120471	En:ENSG00000120471	En:ENSG00000120471
X:218714_at	En:ENSG00000156858	En:ENSG00000156858	En:ENSG00000156858	En:ENSG00000156858	En:ENSG00000156858
X:206103_at	En:ENSG00000169750	En:ENSG00000169750	En:ENSG00000169750	En:ENSG00000169750	En:ENSG00000169750
X:220886_at	En:ENSG00000147402	En:ENSG00000147402	En:ENSG00000147402	En:ENSG00000147402	En:ENSG00000147402
X:221568_s_at	En:ENSG00000148943	En:ENSG00000148943	En:ENSG00000148943	En:ENSG00000148943	En:ENSG00000148943
X:216112_at	En:ENSG00000207234	En:ENSG00000207234	En:ENSG00000207234		En:ENSG00000207234
X:215049_x_at	En:ENSG00000177575	En:ENSG00000177575	En:ENSG00000177575	En:ENSG00000177575	En:ENSG00000177575
X:212139_at	En:ENSG00000089154	En:ENSG00000089154	En:ENSG00000089154	En:ENSG00000089154	En:ENSG00000089154
X:219540_at	En:ENSG00000185947	En:ENSG00000185947	En:ENSG00000185947	En:ENSG00000185947	En:ENSG00000185947
X:202605_at	En:ENSG00000169919	En:ENSG00000169919	En:ENSG00000169919	En:ENSG00000169919	En:ENSG00000169919
X:222097_at
X:209446_s_at		En:ENSG00000067225
X:201402_at	En:ENSG00000173020	En:ENSG00000173020	En:ENSG00000173020	En:ENSG00000173020	En:ENSG00000173020
X:201763_s_at	En:ENSG00000206279 /// En:ENSG00000204209 /// En:ENSG00000206206	En:ENSG00000231617 /// En:ENSG00000206279 /// En:ENSG00000204209 /// En:ENSG00000206206 /// En:ENSG00000227046	En:ENSG00000206279 /// En:ENSG00000204209 /// En:ENSG00000206206	En:ENSG00000206279 /// En:ENSG00000204209 /// En:ENSG00000206206	En:ENSG00000206279 /// En:ENSG00000204209 /// En:ENSG00000206206
X:203902_at		En:ENSG00000089472
X:201778_s_at	En:ENSG00000159658	En:ENSG00000159658	En:ENSG00000159658	En:ENSG00000159658	En:ENSG00000159658
X:208172_s_at	En:ENSG00000182674	En:ENSG00000182674	En:ENSG00000182674	En:ENSG00000182674	En:ENSG00000182674
X:216504_s_at
X:213403_at		En:ENSG00000135953
X:57739_at	En:ENSG00000183403	En:ENSG00000183403	En:ENSG00000183403	En:ENSG00000183403	En:ENSG00000183403
X:212346_s_at	En:ENSG00000123933	En:ENSG00000123933	En:ENSG00000123933	En:ENSG00000123933	En:ENSG00000123933
X:209142_s_at	En:ENSG00000132388	En:ENSG00000132388	En:ENSG00000132388	En:ENSG00000132388	En:ENSG00000132388
X:201468_s_at	En:ENSG00000181019	En:ENSG00000181019	En:ENSG00000181019	En:ENSG00000181019	En:ENSG00000181019
X:202018_s_at	En:ENSG00000012223	En:ENSG00000012223	En:ENSG00000012223	En:ENSG00000012223	En:ENSG00000012223
X:204139_x_at	En:ENSG00000099326	En:ENSG00000099326	En:ENSG00000099326	En:ENSG00000099326	En:ENSG00000099326
X:206056_x_at	En:ENSG00000197471	En:ENSG00000197471	En:ENSG00000197471	En:ENSG00000197471	En:ENSG00000197471
X:222335_at
X:202742_s_at	En:ENSG00000142875	En:ENSG00000142875	En:ENSG00000142875	En:ENSG00000142875	En:ENSG00000142875
X:202592_at	En:ENSG00000135441	En:ENSG00000135441	En:ENSG00000135441	En:ENSG00000135441	En:ENSG00000135441
X:209868_s_at	En:ENSG00000153250 /// En:ENSG00000174082	En:ENSG00000236633 /// En:ENSG00000153250 /// En:ENSG00000225422	En:ENSG00000153250 /// En:ENSG00000174082	En:ENSG00000153250	En:ENSG00000153250 /// En:ENSG00000174082
X:206350_at	En:ENSG00000132703	En:ENSG00000132703	En:ENSG00000132703	En:ENSG00000132703	En:ENSG00000132703
X:204935_at	En:ENSG00000175354	En:ENSG00000175354	En:ENSG00000175354	En:ENSG00000175354	En:ENSG00000175354
X:220930_s_at	En:ENSG00000139656	En:ENSG00000139656	En:ENSG00000139656	En:ENSG00000139656	En:ENSG00000139656
X:201744_s_at	En:ENSG00000139329	En:ENSG00000139329	En:ENSG00000139329	En:ENSG00000139329	En:ENSG00000139329
X:216298_at		En:ENSG00000211699 /// En:ENSG00000211697
X:214981_at		En:ENSG00000133110
X:218458_at	En:ENSG00000087338	En:ENSG00000087338	En:ENSG00000087338	En:ENSG00000087338	En:ENSG00000087338
X:207094_at	En:ENSG00000163464	En:ENSG00000163464	En:ENSG00000163464	En:ENSG00000163464	En:ENSG00000163464
X:201197_at	En:ENSG00000123505	En:ENSG00000123505	En:ENSG00000123505	En:ENSG00000123505	En:ENSG00000123505
X:219989_s_at	En:ENSG00000185046	En:ENSG00000185046	En:ENSG00000185046	En:ENSG00000185046	En:ENSG00000185046
X:213036_x_at	En:ENSG00000074370	En:ENSG00000074370	En:ENSG00000074370	En:ENSG00000074370	En:ENSG00000074370
X:213060_s_at	En:ENSG00000064886	En:ENSG00000064886	En:ENSG00000064886	En:ENSG00000064886	En:ENSG00000064886
X:221726_at	En:ENSG00000116251	En:ENSG00000116251	En:ENSG00000116251	En:ENSG00000116251	En:ENSG00000116251
X:218581_at	En:ENSG00000100439	En:ENSG00000100439	En:ENSG00000100439	En:ENSG00000100439	En:ENSG00000100439
X:203505_at	En:ENSG00000165029	En:ENSG00000165029	En:ENSG00000165029	En:ENSG00000165029	En:ENSG00000165029
X:207914_x_at	En:ENSG00000106038	En:ENSG00000106038	En:ENSG00000106038	En:ENSG00000106038	En:ENSG00000106038
X:207692_s_at	En:ENSG00000157766	En:ENSG00000157766	En:ENSG00000157766	En:ENSG00000157766	En:ENSG00000157766
X:206391_at	En:ENSG00000118849	En:ENSG00000118849	En:ENSG00000118849	En:ENSG00000118849	En:ENSG00000118849
X:201091_s_at	En:ENSG00000122565	En:ENSG00000122565	En:ENSG00000122565	En:ENSG00000122565	En:ENSG00000122565
X:211319_at
X:220533_at		En:ENSG00000234212
X:213451_x_at	En:ENSG00000206258 /// En:ENSG00000168477	En:ENSG00000224140 /// En:ENSG00000231608 /// En:ENSG00000234328 /// En:ENSG00000206258 /// En:ENSG00000236236 /// En:ENSG00000229353 /// En:ENSG00000168477 /// En:ENSG00000233323	En:ENSG00000206258 /// En:ENSG00000168477	En:ENSG00000206258 /// En:ENSG00000168477	En:ENSG00000206258 /// En:ENSG00000168477
X:218750_at	En:ENSG00000207112 /// En:ENSG00000166012	En:ENSG00000202314 /// En:ENSG00000207112 /// En:ENSG00000206799 /// En:ENSG00000166012	En:ENSG00000207112 /// En:ENSG00000166012	En:ENSG00000166012	En:ENSG00000207112 /// En:ENSG00000166012
X:222183_x_at
X:201155_s_at	En:ENSG00000116688	En:ENSG00000116688	En:ENSG00000116688	En:ENSG00000116688	En:ENSG00000116688
X:204312_x_at	En:ENSG00000118260	En:ENSG00000118260	En:ENSG00000118260	En:ENSG00000118260	En:ENSG00000118260
X:214154_s_at	En:ENSG00000057294	En:ENSG00000057294	En:ENSG00000057294	En:ENSG00000057294	En:ENSG00000057294
X:220399_at		En:ENSG00000225880
X:200628_s_at	En:ENSG00000140105	En:ENSG00000140105	En:ENSG00000140105	En:ENSG00000140105	En:ENSG00000140105
X:210324_at	En:ENSG00000176919	En:ENSG00000176919	En:ENSG00000176919	En:ENSG00000176919	En:ENSG00000176919
X:215375_x_at
X:209015_s_at	En:ENSG00000105993	En:ENSG00000105993	En:ENSG00000105993	En:ENSG00000105993	En:ENSG00000105993
X:222117_s_at		En:ENSG00000133597
X:214486_x_at	En:ENSG00000003402	En:ENSG00000003402	En:ENSG00000003402	En:ENSG00000003402	En:ENSG00000003402
X:220965_s_at	En:ENSG00000104941	En:ENSG00000104941	En:ENSG00000104941	En:ENSG00000104941	En:ENSG00000104941
X:213436_at	En:ENSG00000118432	En:ENSG00000118432	En:ENSG00000118432	En:ENSG00000118432	En:ENSG00000118432
X:203205_at	En:ENSG00000066135	En:ENSG00000066135	En:ENSG00000066135	En:ENSG00000066135	En:ENSG00000066135
X:221461_at	En:ENSG00000121381	En:ENSG00000121381	En:ENSG00000121381	En:ENSG00000121381	En:ENSG00000121381
X:217703_x_at
X:205021_s_at	En:ENSG00000053254	En:ENSG00000053254	En:ENSG00000053254	En:ENSG00000053254	En:ENSG00000053254
X:216202_s_at	En:ENSG00000100596	En:ENSG00000100596	En:ENSG00000100596	En:ENSG00000100596	En:ENSG00000100596
X:221457_s_at	En:ENSG00000204290	En:ENSG00000225845 /// En:ENSG00000224770 /// En:ENSG00000204290 /// En:ENSG00000229741 /// En:ENSG00000225412 /// En:ENSG00000226127 /// En:ENSG00000224242 /// En:ENSG00000229597	En:ENSG00000204290	En:ENSG00000204290	En:ENSG00000204290
X:210960_at	En:ENSG00000171873	En:ENSG00000171873	En:ENSG00000171873	En:ENSG00000171873	En:ENSG00000171873
X:201108_s_at	En:ENSG00000137801	En:ENSG00000137801	En:ENSG00000137801	En:ENSG00000137801	En:ENSG00000137801
X:208916_at	En:ENSG00000105281	En:ENSG00000105281	En:ENSG00000105281	En:ENSG00000105281	En:ENSG00000105281
X:213730_x_at	En:ENSG00000071564	En:ENSG00000071564	En:ENSG00000071564	En:ENSG00000071564	En:ENSG00000071564
X:209827_s_at	En:ENSG00000172349	En:ENSG00000172349	En:ENSG00000172349	En:ENSG00000172349	En:ENSG00000172349
X:215484_at		En:ENSG00000110171
X:205096_at	En:ENSG00000196313	En:ENSG00000196313	En:ENSG00000196313	En:ENSG00000196313	En:ENSG00000196313
X:213825_at	En:ENSG00000205927	En:ENSG00000205927	En:ENSG00000205927	En:ENSG00000205927	En:ENSG00000205927
X:218884_s_at	En:ENSG00000151806	En:ENSG00000151806	En:ENSG00000151806	En:ENSG00000151806	En:ENSG00000151806
X:200840_at	En:ENSG00000065427	En:ENSG00000065427	En:ENSG00000065427	En:ENSG00000065427	En:ENSG00000065427
X:218000_s_at	En:ENSG00000139289	En:ENSG00000139289	En:ENSG00000139289	En:ENSG00000139289	En:ENSG00000139289
X:207583_at	En:ENSG00000173208	En:ENSG00000173208	En:ENSG00000173208	En:ENSG00000173208	En:ENSG00000173208
X:206770_s_at	En:ENSG00000117620	En:ENSG00000117620	En:ENSG00000117620	En:ENSG00000117620	En:ENSG00000117620
X:201264_at	En:ENSG00000105669	En:ENSG00000105669	En:ENSG00000105669	En:ENSG00000105669	En:ENSG00000105669
X:209738_x_at	En:ENSG00000183668 /// En:ENSG00000221826 /// En:ENSG00000170848	En:ENSG00000231924 /// En:ENSG00000170848	En:ENSG00000183668 /// En:ENSG00000221826 /// En:ENSG00000170848	En:ENSG00000183668 /// En:ENSG00000221826 /// En:ENSG00000170848	En:ENSG00000183668 /// En:ENSG00000221826 /// En:ENSG00000170848
X:208111_at	En:ENSG00000126895	En:ENSG00000126895	En:ENSG00000126895	En:ENSG00000126895	En:ENSG00000126895
X:220959_s_at	En:ENSG00000171102 /// En:ENSG00000122136	En:ENSG00000171102 /// En:ENSG00000122136	En:ENSG00000171102 /// En:ENSG00000122136	En:ENSG00000171102 /// En:ENSG00000122136	En:ENSG00000171102 /// En:ENSG00000122136
X:202986_at	En:ENSG00000172379	En:ENSG00000172379	En:ENSG00000172379	En:ENSG00000172379	En:ENSG00000172379
X:205268_s_at	En:ENSG00000075340	En:ENSG00000075340	En:ENSG00000075340	En:ENSG00000075340	En:ENSG00000075340
X:218676_s_at	En:ENSG00000141179	En:ENSG00000141179	En:ENSG00000141179	En:ENSG00000141179	En:ENSG00000141179
X:216829_at
X:201093_x_at	En:ENSG00000073578 /// En:ENSG00000185986	En:ENSG00000073578 /// En:ENSG00000185986	En:ENSG00000073578 /// En:ENSG00000185986	En:ENSG00000073578 /// En:ENSG00000185986	En:ENSG00000073578 /// En:ENSG00000185986
X:210352_at	En:ENSG00000112983	En:ENSG00000112983	En:ENSG00000112983	En:ENSG00000112983	En:ENSG00000112983
X:222303_at
X:211614_at
X:216806_at	En:ENSG00000220773	En:ENSG00000220773	En:ENSG00000220773		En:ENSG00000220773
X:207459_x_at	En:ENSG00000153143		En:ENSG00000153143	En:ENSG00000153143	En:ENSG00000153143
X:35148_at
X:212669_at	En:ENSG00000148660	En:ENSG00000148660	En:ENSG00000148660	En:ENSG00000148660	En:ENSG00000148660
X:220791_x_at	En:ENSG00000168356	En:ENSG00000168356	En:ENSG00000168356	En:ENSG00000168356	En:ENSG00000168356
X:203518_at	En:ENSG00000143669	En:ENSG00000143669	En:ENSG00000143669	En:ENSG00000143669	En:ENSG00000143669
X:203287_at	En:ENSG00000159166	En:ENSG00000159166	En:ENSG00000159166	En:ENSG00000159166	En:ENSG00000159166
X:221777_at	En:ENSG00000139405	En:ENSG00000139405	En:ENSG00000139405	En:ENSG00000139405	En:ENSG00000139405
X:206883_x_at	En:ENSG00000169704	En:ENSG00000169704	En:ENSG00000169704	En:ENSG00000169704	En:ENSG00000169704
X:58994_at	En:ENSG00000132024	En:ENSG00000132024	En:ENSG00000132024	En:ENSG00000132024	En:ENSG00000132024
X:209947_at	En:ENSG00000143569	En:ENSG00000143569	En:ENSG00000143569	En:ENSG00000143569	En:ENSG00000143569
X:204062_s_at	En:ENSG00000083290	En:ENSG00000083290	En:ENSG00000083290	En:ENSG00000083290	En:ENSG00000083290
X:220926_s_at	En:ENSG00000116406	En:ENSG00000116406	En:ENSG00000116406	En:ENSG00000116406	En:ENSG00000116406
X:213586_at
X:203757_s_at	En:ENSG00000086548	En:ENSG00000086548	En:ENSG00000086548	En:ENSG00000086548	En:ENSG00000086548
X:217544_at	En:ENSG00000218362	En:ENSG00000227671	En:ENSG00000218362		En:ENSG00000218362
X:222293_at		En:ENSG00000105767
X:38691_s_at	En:ENSG00000168484	En:ENSG00000168484	En:ENSG00000168484	En:ENSG00000168484	En:ENSG00000168484
X:205127_at	En:ENSG00000095303	En:ENSG00000095303	En:ENSG00000095303	En:ENSG00000095303	En:ENSG00000095303
X:204188_s_at	En:ENSG00000172819	En:ENSG00000172819	En:ENSG00000172819	En:ENSG00000172819	En:ENSG00000172819
X:211970_x_at	En:ENSG00000184009	En:ENSG00000184009	En:ENSG00000184009	En:ENSG00000184009	En:ENSG00000184009
X:215839_at
X:221181_at
X:209495_at	En:ENSG00000126001	En:ENSG00000126001	En:ENSG00000126001	En:ENSG00000126001	En:ENSG00000126001
X:213252_at	En:ENSG00000107957	En:ENSG00000107957	En:ENSG00000107957	En:ENSG00000107957	En:ENSG00000107957
X:219647_at	En:ENSG00000121577	En:ENSG00000121577	En:ENSG00000121577	En:ENSG00000121577	En:ENSG00000121577
X:205925_s_at	En:ENSG00000169213	En:ENSG00000169213	En:ENSG00000169213	En:ENSG00000169213	En:ENSG00000169213
X:215281_x_at		En:ENSG00000143442
X:201936_s_at	En:ENSG00000075151	En:ENSG00000075151	En:ENSG00000075151	En:ENSG00000075151	En:ENSG00000075151
X:214956_at		En:ENSG00000115977
X:206863_x_at
X:220340_at	En:ENSG00000141449	En:ENSG00000141449	En:ENSG00000141449	En:ENSG00000141449	En:ENSG00000141449
X:204053_x_at	En:ENSG00000147974 /// En:ENSG00000171862	En:ENSG00000237984 /// En:ENSG00000171862	En:ENSG00000147974 /// En:ENSG00000171862	En:ENSG00000171862	En:ENSG00000147974 /// En:ENSG00000171862
X:210395_x_at	En:ENSG00000198336	En:ENSG00000198336	En:ENSG00000198336	En:ENSG00000198336	En:ENSG00000198336
X:217971_at	En:ENSG00000109270	En:ENSG00000109270	En:ENSG00000109270	En:ENSG00000109270	En:ENSG00000109270
X:200713_s_at	En:ENSG00000101367	En:ENSG00000101367	En:ENSG00000101367	En:ENSG00000101367	En:ENSG00000101367
X:220420_at	En:ENSG00000140506 /// En:ENSG00000213578	En:ENSG00000140506	En:ENSG00000140506 /// En:ENSG00000213578	En:ENSG00000140506 /// En:ENSG00000213578	En:ENSG00000140506 /// En:ENSG00000213578
X:218594_at	En:ENSG00000119285	En:ENSG00000119285	En:ENSG00000119285	En:ENSG00000119285	En:ENSG00000119285
X:32128_at	En:ENSG00000006074	En:ENSG00000006074	En:ENSG00000006074	En:ENSG00000006074	En:ENSG00000006074
X:204570_at	En:ENSG00000161281	En:ENSG00000161281	En:ENSG00000161281	En:ENSG00000161281	En:ENSG00000161281
X:215009_s_at		En:ENSG00000138674
X:209942_x_at	En:ENSG00000213401 /// En:ENSG00000221867	En:ENSG00000197172 /// En:ENSG00000221867	En:ENSG00000213401 /// En:ENSG00000221867	En:ENSG00000213401 /// En:ENSG00000221867	En:ENSG00000213401 /// En:ENSG00000221867
X:210831_s_at	En:ENSG00000050628	En:ENSG00000050628	En:ENSG00000050628	En:ENSG00000050628	En:ENSG00000050628
X:204624_at	En:ENSG00000123191	En:ENSG00000123191	En:ENSG00000123191	En:ENSG00000123191	En:ENSG00000123191
X:208824_x_at	En:ENSG00000102225	En:ENSG00000102225	En:ENSG00000102225	En:ENSG00000102225	En:ENSG00000102225
X:203379_at	En:ENSG00000117676	En:ENSG00000117676	En:ENSG00000117676	En:ENSG00000117676	En:ENSG00000117676
X:207464_at
X:205969_at	En:ENSG00000114771	En:ENSG00000114771	En:ENSG00000114771	En:ENSG00000114771	En:ENSG00000114771
X:214125_s_at
X:210047_at
X:205984_at	En:ENSG00000145708	En:ENSG00000145708	En:ENSG00000145708	En:ENSG00000145708	En:ENSG00000145708
X:218753_at	En:ENSG00000196204 /// En:ENSG00000158156	En:ENSG00000158156	En:ENSG00000196204 /// En:ENSG00000158156	En:ENSG00000196204 /// En:ENSG00000158156	En:ENSG00000196204 /// En:ENSG00000158156
X:208409_at	En:ENSG00000132874	En:ENSG00000132874	En:ENSG00000132874	En:ENSG00000132874	En:ENSG00000132874
X:214849_at	En:ENSG00000112078	En:ENSG00000112078	En:ENSG00000112078	En:ENSG00000112078	En:ENSG00000112078
X:207795_s_at	En:ENSG00000134539	En:ENSG00000134539	En:ENSG00000134539	En:ENSG00000134539	En:ENSG00000134539
X:205665_at	En:ENSG00000011105	En:ENSG00000011105	En:ENSG00000011105	En:ENSG00000011105	En:ENSG00000011105
X:213532_at	En:ENSG00000151694	En:ENSG00000151694	En:ENSG00000151694	En:ENSG00000151694	En:ENSG00000151694
X:207670_at	En:ENSG00000135443	En:ENSG00000135443	En:ENSG00000135443	En:ENSG00000135443	En:ENSG00000135443
X:210021_s_at	En:ENSG00000152669	En:ENSG00000152669	En:ENSG00000152669	En:ENSG00000152669	En:ENSG00000152669
X:219387_at	En:ENSG00000115355	En:ENSG00000115355	En:ENSG00000115355	En:ENSG00000115355	En:ENSG00000115355
X:210605_s_at	En:ENSG00000140545	En:ENSG00000140545	En:ENSG00000140545	En:ENSG00000140545	En:ENSG00000140545
X:210737_at	En:ENSG00000166402	En:ENSG00000166402	En:ENSG00000166402	En:ENSG00000166402	En:ENSG00000166402
X:49051_g_at	En:ENSG00000178498	En:ENSG00000178498	En:ENSG00000178498	En:ENSG00000178498	En:ENSG00000178498
X:201976_s_at	En:ENSG00000145555	En:ENSG00000145555	En:ENSG00000145555	En:ENSG00000145555	En:ENSG00000145555
X:204905_s_at	En:ENSG00000124802	En:ENSG00000124802	En:ENSG00000124802	En:ENSG00000124802	En:ENSG00000124802
X:211079_s_at	En:ENSG00000157540	En:ENSG00000157540	En:ENSG00000157540	En:ENSG00000157540	En:ENSG00000157540
X:216579_at	En:ENSG00000189433	En:ENSG00000189433	En:ENSG00000189433	En:ENSG00000189433	En:ENSG00000189433
X:221471_at	En:ENSG00000132824	En:ENSG00000132824	En:ENSG00000132824	En:ENSG00000132824	En:ENSG00000132824
X:208979_at	En:ENSG00000198646	En:ENSG00000198646	En:ENSG00000198646	En:ENSG00000198646	En:ENSG00000198646
X:202686_s_at	En:ENSG00000167601	En:ENSG00000167601	En:ENSG00000167601	En:ENSG00000167601	En:ENSG00000167601
X:213799_s_at	En:ENSG00000132670	En:ENSG00000132670	En:ENSG00000132670	En:ENSG00000132670	En:ENSG00000132670
X:217159_x_at	En:ENSG00000168995	En:ENSG00000168995	En:ENSG00000168995	En:ENSG00000168995	En:ENSG00000168995
X:201387_s_at	En:ENSG00000154277	En:ENSG00000154277	En:ENSG00000154277	En:ENSG00000154277	En:ENSG00000154277
X:201432_at	En:ENSG00000121691	En:ENSG00000121691	En:ENSG00000121691	En:ENSG00000121691	En:ENSG00000121691
X:208256_at	En:ENSG00000099617	En:ENSG00000099617	En:ENSG00000099617	En:ENSG00000099617	En:ENSG00000099617
X:207117_at	En:ENSG00000152926	En:ENSG00000152926	En:ENSG00000152926	En:ENSG00000152926	En:ENSG00000152926
X:214554_at	En:ENSG00000198374	En:ENSG00000198374	En:ENSG00000198374	En:ENSG00000198374	En:ENSG00000198374
X:218135_at	En:ENSG00000087502	En:ENSG00000087502	En:ENSG00000087502	En:ENSG00000087502	En:ENSG00000087502
X:222334_at		En:ENSG00000196533
X:208814_at		En:ENSG00000170606
X:214324_at	En:ENSG00000169347	En:ENSG00000169347	En:ENSG00000169347	En:ENSG00000169347	En:ENSG00000169347
X:213473_at		En:ENSG00000089234
X:215553_x_at		En:ENSG00000196998
X:215842_s_at	En:ENSG00000068650	En:ENSG00000068650	En:ENSG00000068650	En:ENSG00000068650	En:ENSG00000068650
X:206358_at	En:ENSG00000175646	En:ENSG00000175646	En:ENSG00000175646	En:ENSG00000175646	En:ENSG00000175646
X:205876_at	En:ENSG00000113594	En:ENSG00000113594	En:ENSG00000113594	En:ENSG00000113594	En:ENSG00000113594
X:220628_s_at	En:ENSG00000069188	En:ENSG00000069188	En:ENSG00000069188	En:ENSG00000069188	En:ENSG00000069188
X:220777_at		En:ENSG00000137177
X:216762_at		En:ENSG00000163541
X:211144_x_at	En:ENSG00000211689 /// En:ENSG00000211686	En:ENSG00000227191 /// En:ENSG00000211689	En:ENSG00000211689 /// En:ENSG00000211686	En:ENSG00000211689 /// En:ENSG00000211686	En:ENSG00000211689 /// En:ENSG00000211686
X:208741_at	En:ENSG00000150459	En:ENSG00000150459	En:ENSG00000150459	En:ENSG00000150459	En:ENSG00000150459
X:212917_x_at	En:ENSG00000004700	En:ENSG00000004700	En:ENSG00000004700	En:ENSG00000004700	En:ENSG00000004700
X:200073_s_at	En:ENSG00000138668	En:ENSG00000138668	En:ENSG00000138668	En:ENSG00000138668	En:ENSG00000138668
X:210096_at	En:ENSG00000142973	En:ENSG00000142973	En:ENSG00000142973	En:ENSG00000142973	En:ENSG00000142973
X:209082_s_at	En:ENSG00000182871	En:ENSG00000182871	En:ENSG00000182871	En:ENSG00000182871	En:ENSG00000182871
X:221096_s_at	En:ENSG00000113119	En:ENSG00000113119	En:ENSG00000113119	En:ENSG00000113119	En:ENSG00000113119
X:207509_s_at	En:ENSG00000167618	En:ENSG00000167618	En:ENSG00000167618	En:ENSG00000167618	En:ENSG00000167618
X:AFFX-hum_alu_at
X:218146_at	En:ENSG00000016864	En:ENSG00000016864	En:ENSG00000016864	En:ENSG00000016864	En:ENSG00000016864
X:214726_x_at	En:ENSG00000087274	En:ENSG00000087274	En:ENSG00000087274	En:ENSG00000087274	En:ENSG00000087274
X:221515_s_at	En:ENSG00000205629	En:ENSG00000205629	En:ENSG00000205629	En:ENSG00000205629	En:ENSG00000205629
X:210329_s_at	En:ENSG00000170624	En:ENSG00000170624	En:ENSG00000170624	En:ENSG00000170624	En:ENSG00000170624
X:210117_at	En:ENSG00000104450	En:ENSG00000104450	En:ENSG00000104450	En:ENSG00000104450	En:ENSG00000104450
X:217042_at		En:ENSG00000072042
X:219506_at	En:ENSG00000118292	En:ENSG00000118292	En:ENSG00000118292	En:ENSG00000118292	En:ENSG00000118292
X:215826_x_at
X:216872_at
X:207420_at	En:ENSG00000184374	En:ENSG00000184374	En:ENSG00000184374	En:ENSG00000184374	En:ENSG00000184374
X:201126_s_at	En:ENSG00000131446	En:ENSG00000131446	En:ENSG00000131446	En:ENSG00000131446	En:ENSG00000131446
X:202829_s_at	En:ENSG00000124333	En:ENSG00000124333	En:ENSG00000124333	En:ENSG00000124333	En:ENSG00000124333
X:203062_s_at	En:ENSG00000206385 /// En:ENSG00000206481 /// En:ENSG00000137337	En:ENSG00000237095 /// En:ENSG00000224587 /// En:ENSG00000225589 /// En:ENSG00000231135 /// En:ENSG00000234012 /// En:ENSG00000206481 /// En:ENSG00000137337 /// En:ENSG00000228575	En:ENSG00000206385 /// En:ENSG00000206481 /// En:ENSG00000137337	En:ENSG00000206385 /// En:ENSG00000206481 /// En:ENSG00000137337	En:ENSG00000206385 /// En:ENSG00000206481 /// En:ENSG00000137337
X:222176_at
X:219700_at	En:ENSG00000161381	En:ENSG00000161381	En:ENSG00000161381	En:ENSG00000161381	En:ENSG00000161381
X:207405_s_at	En:ENSG00000152942	En:ENSG00000152942	En:ENSG00000152942	En:ENSG00000152942	En:ENSG00000152942
X:204629_at	En:ENSG00000188677	En:ENSG00000188677	En:ENSG00000188677	En:ENSG00000188677	En:ENSG00000188677
X:34697_at	En:ENSG00000070018	En:ENSG00000070018	En:ENSG00000070018	En:ENSG00000070018	En:ENSG00000070018
X:206580_s_at	En:ENSG00000172638	En:ENSG00000172638	En:ENSG00000172638	En:ENSG00000172638	En:ENSG00000172638
X:220757_s_at	En:ENSG00000167671	En:ENSG00000167671	En:ENSG00000167671	En:ENSG00000167671	En:ENSG00000167671
X:207173_x_at	En:ENSG00000140937	En:ENSG00000140937	En:ENSG00000140937	En:ENSG00000140937	En:ENSG00000140937
X:218692_at	En:ENSG00000147642	En:ENSG00000147642	En:ENSG00000147642	En:ENSG00000147642	En:ENSG00000147642
X:212190_at	En:ENSG00000135919	En:ENSG00000135919	En:ENSG00000135919	En:ENSG00000135919	En:ENSG00000135919
X:215495_s_at	En:ENSG00000020577	En:ENSG00000020577	En:ENSG00000020577	En:ENSG00000020577	En:ENSG00000020577
X:213235_at	En:ENSG00000103550	En:ENSG00000103550	En:ENSG00000103550	En:ENSG00000103550	En:ENSG00000103550
X:200991_s_at	En:ENSG00000115234	En:ENSG00000115234	En:ENSG00000115234	En:ENSG00000115234	En:ENSG00000115234
X:215317_at
X:202403_s_at	En:ENSG00000164692	En:ENSG00000164692	En:ENSG00000164692	En:ENSG00000164692	En:ENSG00000164692
X:206108_s_at	En:ENSG00000124193 /// En:ENSG00000219346	En:ENSG00000235554 /// En:ENSG00000124193	En:ENSG00000124193 /// En:ENSG00000219346	En:ENSG00000124193	En:ENSG00000124193 /// En:ENSG00000219346
X:206130_s_at	En:ENSG00000161944	En:ENSG00000161944	En:ENSG00000161944	En:ENSG00000161944	En:ENSG00000161944
X:203924_at	En:ENSG00000187919	En:ENSG00000243955	En:ENSG00000187919	En:ENSG00000187919	En:ENSG00000187919
X:202458_at	En:ENSG00000150687	En:ENSG00000150687	En:ENSG00000150687	En:ENSG00000150687	En:ENSG00000150687
X:201289_at	En:ENSG00000142871	En:ENSG00000142871	En:ENSG00000142871	En:ENSG00000142871	En:ENSG00000142871
X:207525_s_at	En:ENSG00000123159	En:ENSG00000123159	En:ENSG00000123159	En:ENSG00000123159	En:ENSG00000123159
X:214052_x_at
X:220762_s_at	En:ENSG00000185838	En:ENSG00000185838	En:ENSG00000185838	En:ENSG00000185838	En:ENSG00000185838
X:221059_s_at	En:ENSG00000103187	En:ENSG00000103187	En:ENSG00000103187	En:ENSG00000103187	En:ENSG00000103187
X:217702_at	En:ENSG00000104998 /// En:ENSG00000171136	En:ENSG00000104998 /// En:ENSG00000171136	En:ENSG00000104998 /// En:ENSG00000171136	En:ENSG00000104998 /// En:ENSG00000171136	En:ENSG00000104998 /// En:ENSG00000171136
X:222348_at		En:ENSG00000069020
X:212940_at	En:ENSG00000142156	En:ENSG00000142156	En:ENSG00000142156	En:ENSG00000142156	En:ENSG00000142156
X:212389_at	En:ENSG00000100241	En:ENSG00000100241	En:ENSG00000100241	En:ENSG00000100241	En:ENSG00000100241
X:209250_at	En:ENSG00000143753	En:ENSG00000143753	En:ENSG00000143753	En:ENSG00000143753	En:ENSG00000143753
X:208478_s_at	En:ENSG00000087088	En:ENSG00000087088	En:ENSG00000087088	En:ENSG00000087088	En:ENSG00000087088
X:213603_s_at	En:ENSG00000128340	En:ENSG00000128340	En:ENSG00000128340	En:ENSG00000128340	En:ENSG00000128340
X:218648_at	En:ENSG00000140577	En:ENSG00000140577	En:ENSG00000140577	En:ENSG00000140577	En:ENSG00000140577
X:208312_s_at	En:ENSG00000120952 /// En:ENSG00000116721 /// En:ENSG00000217838 /// En:ENSG00000204495 /// En:ENSG00000217021 /// En:ENSG00000204481	En:ENSG00000120952 /// En:ENSG00000116721 /// En:ENSG00000204495 /// En:ENSG00000231219 /// En:ENSG00000234064 /// En:ENSG00000204481	En:ENSG00000120952 /// En:ENSG00000217838 /// En:ENSG00000116721 /// En:ENSG00000204495 /// En:ENSG00000217021 /// En:ENSG00000204481	En:ENSG00000120952 /// En:ENSG00000116721 /// En:ENSG00000204495 /// En:ENSG00000204481	En:ENSG00000120952 /// En:ENSG00000116721 /// En:ENSG00000217838 /// En:ENSG00000204495 /// En:ENSG00000217021 /// En:ENSG00000204481
X:201540_at	En:ENSG00000022267	En:ENSG00000022267	En:ENSG00000022267	En:ENSG00000022267	En:ENSG00000022267
X:217224_at	En:ENSG00000142163	En:ENSG00000142163	En:ENSG00000142163		En:ENSG00000142163
X:214275_at
X:201661_s_at	En:ENSG00000123983	En:ENSG00000123983	En:ENSG00000123983	En:ENSG00000123983	En:ENSG00000123983
X:201790_s_at	En:ENSG00000172893	En:ENSG00000172893	En:ENSG00000172893	En:ENSG00000172893	En:ENSG00000172893
X:206499_s_at	En:ENSG00000180198	En:ENSG00000180198	En:ENSG00000180198	En:ENSG00000180198	En:ENSG00000180198
X:220191_at	En:ENSG00000169605	En:ENSG00000169605	En:ENSG00000169605	En:ENSG00000169605	En:ENSG00000169605
X:215172_at	En:ENSG00000183675 /// En:ENSG00000204179	En:ENSG00000183675 /// En:ENSG00000204179	En:ENSG00000183675 /// En:ENSG00000204179	En:ENSG00000183675 /// En:ENSG00000204179	En:ENSG00000183675 /// En:ENSG00000204179
X:210077_s_at
X:200692_s_at	En:ENSG00000113013	En:ENSG00000113013	En:ENSG00000113013	En:ENSG00000113013	En:ENSG00000113013
X:218240_at	En:ENSG00000168256	En:ENSG00000168256	En:ENSG00000168256	En:ENSG00000168256	En:ENSG00000168256
X:220808_at	En:ENSG00000105549	En:ENSG00000105549	En:ENSG00000105549	En:ENSG00000105549	En:ENSG00000105549
X:204200_s_at	En:ENSG00000100311	En:ENSG00000100311	En:ENSG00000100311	En:ENSG00000100311	En:ENSG00000100311
X:216551_x_at	En:ENSG00000124181	En:ENSG00000124181	En:ENSG00000124181	En:ENSG00000124181	En:ENSG00000124181
X:213798_s_at	En:ENSG00000131236	En:ENSG00000131236	En:ENSG00000131236	En:ENSG00000131236	En:ENSG00000131236
X:46270_at	En:ENSG00000165006	En:ENSG00000165006	En:ENSG00000165006	En:ENSG00000165006	En:ENSG00000165006
X:218898_at	En:ENSG00000167695	En:ENSG00000167695	En:ENSG00000167695	En:ENSG00000167695	En:ENSG00000167695
X:221554_at	En:ENSG00000125695	En:ENSG00000125695	En:ENSG00000125695	En:ENSG00000125695	En:ENSG00000125695
X:202184_s_at	En:ENSG00000069248	En:ENSG00000069248	En:ENSG00000069248	En:ENSG00000069248	En:ENSG00000069248
X:201103_x_at	En:ENSG00000203827 /// En:ENSG00000122497 /// En:ENSG00000168614 /// En:ENSG00000142794 /// En:ENSG00000219481 /// En:ENSG00000203832 /// En:ENSG00000152042 /// En:ENSG00000186275 /// En:ENSG00000163386 /// En:ENSG00000203836	En:ENSG00000203827 /// En:ENSG00000122497 /// En:ENSG00000168614 /// En:ENSG00000142794 /// En:ENSG00000243452 /// En:ENSG00000203832 /// En:ENSG00000152042 /// En:ENSG00000232637 /// En:ENSG00000186275 /// En:ENSG00000163386 /// En:ENSG00000203836	En:ENSG00000203827 /// En:ENSG00000122497 /// En:ENSG00000168614 /// En:ENSG00000142794 /// En:ENSG00000219481 /// En:ENSG00000203832 /// En:ENSG00000152042 /// En:ENSG00000186275 /// En:ENSG00000203836 /// En:ENSG00000163386	En:ENSG00000203827 /// En:ENSG00000122497 /// En:ENSG00000168614 /// En:ENSG00000142794 /// En:ENSG00000219481 /// En:ENSG00000203832 /// En:ENSG00000152042 /// En:ENSG00000186275 /// En:ENSG00000203836 /// En:ENSG00000163386	En:ENSG00000203827 /// En:ENSG00000122497 /// En:ENSG00000168614 /// En:ENSG00000142794 /// En:ENSG00000219481 /// En:ENSG00000203832 /// En:ENSG00000152042 /// En:ENSG00000186275 /// En:ENSG00000163386 /// En:ENSG00000203836
X:221565_s_at	En:ENSG00000138172	En:ENSG00000138172	En:ENSG00000138172	En:ENSG00000138172	En:ENSG00000138172
X:221573_at	En:ENSG00000136197	En:ENSG00000136197 /// En:ENSG00000106588	En:ENSG00000136197	En:ENSG00000136197	En:ENSG00000136197
X:202027_at	En:ENSG00000198792	En:ENSG00000198792	En:ENSG00000198792	En:ENSG00000198792	En:ENSG00000198792
X:210697_at		En:ENSG00000197134
X:208477_at	En:ENSG00000129159	En:ENSG00000129159	En:ENSG00000129159	En:ENSG00000129159	En:ENSG00000129159
X:219930_at	En:ENSG00000102349	En:ENSG00000102349	En:ENSG00000102349	En:ENSG00000102349	En:ENSG00000102349
X:222222_s_at	En:ENSG00000051128	En:ENSG00000051128	En:ENSG00000051128	En:ENSG00000051128	En:ENSG00000051128
X:217136_at	En:ENSG00000213223 /// En:ENSG00000198161 /// En:ENSG00000218678 /// En:ENSG00000220353 /// En:ENSG00000188875 /// En:ENSG00000213241 /// En:ENSG00000203847	En:ENSG00000198161 /// En:ENSG00000236334 /// En:ENSG00000238023 /// En:ENSG00000203847	En:ENSG00000213223 /// En:ENSG00000198161 /// En:ENSG00000218678 /// En:ENSG00000220353 /// En:ENSG00000188875 /// En:ENSG00000213241 /// En:ENSG00000203847	En:ENSG00000198161 /// En:ENSG00000203847	En:ENSG00000213223 /// En:ENSG00000198161 /// En:ENSG00000218678 /// En:ENSG00000220353 /// En:ENSG00000188875 /// En:ENSG00000213241 /// En:ENSG00000203847
X:218802_at	En:ENSG00000005059	En:ENSG00000005059	En:ENSG00000005059	En:ENSG00000005059	En:ENSG00000005059
X:209342_s_at	En:ENSG00000104365	En:ENSG00000104365	En:ENSG00000104365	En:ENSG00000104365	En:ENSG00000104365
X:218358_at	En:ENSG00000184164	En:ENSG00000184164	En:ENSG00000184164	En:ENSG00000184164	En:ENSG00000184164
X:217807_s_at	En:ENSG00000105373	En:ENSG00000105373 /// En:ENSG00000221803	En:ENSG00000105373	En:ENSG00000105373	En:ENSG00000105373
X:52159_at	En:ENSG00000114735	En:ENSG00000114735	En:ENSG00000114735	En:ENSG00000114735	En:ENSG00000114735
X:209883_at	En:ENSG00000198756	En:ENSG00000198756	En:ENSG00000198756	En:ENSG00000198756	En:ENSG00000198756
X:204438_at	En:ENSG00000120586 /// En:ENSG00000183748	En:ENSG00000120586 /// En:ENSG00000183748	En:ENSG00000120586 /// En:ENSG00000183748	En:ENSG00000120586 /// En:ENSG00000183748	En:ENSG00000120586 /// En:ENSG00000183748
X:218524_at	En:ENSG00000167967	En:ENSG00000167967	En:ENSG00000167967	En:ENSG00000167967	En:ENSG00000167967
X:204856_at	En:ENSG00000179913	En:ENSG00000179913	En:ENSG00000179913	En:ENSG00000179913	En:ENSG00000179913
X:202812_at	En:ENSG00000171298	En:ENSG00000171298	En:ENSG00000171298	En:ENSG00000171298	En:ENSG00000171298
X:200037_s_at	En:ENSG00000122565	En:ENSG00000122565	En:ENSG00000122565	En:ENSG00000122565	En:ENSG00000122565
X:208641_s_at	En:ENSG00000136238 /// En:ENSG00000172895 /// En:ENSG00000134598	En:ENSG00000136238	En:ENSG00000136238 /// En:ENSG00000172895 /// En:ENSG00000134598	En:ENSG00000136238	En:ENSG00000136238
X:205354_at	En:ENSG00000130005	En:ENSG00000130005	En:ENSG00000130005	En:ENSG00000130005	En:ENSG00000130005
X:209363_s_at	En:ENSG00000152944	En:ENSG00000152944	En:ENSG00000152944	En:ENSG00000152944	En:ENSG00000152944
X:204114_at	En:ENSG00000087303	En:ENSG00000087303	En:ENSG00000087303	En:ENSG00000087303	En:ENSG00000087303
X:218720_x_at	En:ENSG00000174938	En:ENSG00000174938	En:ENSG00000174938	En:ENSG00000174938	En:ENSG00000174938
X:207463_x_at	En:ENSG00000010438	En:ENSG00000010438	En:ENSG00000010438	En:ENSG00000010438	En:ENSG00000010438
X:215327_at	En:ENSG00000213994	En:ENSG00000213994	En:ENSG00000213994		En:ENSG00000213994
X:209230_s_at	En:ENSG00000176046	En:ENSG00000176046	En:ENSG00000176046	En:ENSG00000176046	En:ENSG00000176046
X:217633_at		En:ENSG00000142207
X:203554_x_at	En:ENSG00000213005 /// En:ENSG00000164611	En:ENSG00000164611	En:ENSG00000213005 /// En:ENSG00000164611	En:ENSG00000213005 /// En:ENSG00000164611	En:ENSG00000213005 /// En:ENSG00000164611
X:220772_at		En:ENSG00000232416
X:220127_s_at	En:ENSG00000127452	En:ENSG00000127452	En:ENSG00000127452	En:ENSG00000127452	En:ENSG00000127452
X:208455_at	En:ENSG00000110400	En:ENSG00000110400	En:ENSG00000110400	En:ENSG00000110400	En:ENSG00000110400
X:203050_at	En:ENSG00000067369	En:ENSG00000067369	En:ENSG00000067369	En:ENSG00000067369	En:ENSG00000067369
X:219656_at	En:ENSG00000113555	En:ENSG00000113555	En:ENSG00000113555	En:ENSG00000113555	En:ENSG00000113555
X:211924_s_at	En:ENSG00000011422	En:ENSG00000011422	En:ENSG00000011422	En:ENSG00000011422	En:ENSG00000011422
X:214440_at	En:ENSG00000171428	En:ENSG00000171428	En:ENSG00000171428	En:ENSG00000171428	En:ENSG00000171428
X:217225_x_at	En:ENSG00000185164 /// En:ENSG00000103226 /// En:ENSG00000103512	En:ENSG00000185164 /// En:ENSG00000103226 /// En:ENSG00000103512	En:ENSG00000185164 /// En:ENSG00000103226 /// En:ENSG00000103512	En:ENSG00000185164 /// En:ENSG00000103226 /// En:ENSG00000103512	En:ENSG00000185164 /// En:ENSG00000103226 /// En:ENSG00000103512
X:206300_s_at	En:ENSG00000087494	En:ENSG00000087494	En:ENSG00000087494	En:ENSG00000087494	En:ENSG00000087494
X:214948_s_at
X:201989_s_at	En:ENSG00000111269	En:ENSG00000111269	En:ENSG00000111269	En:ENSG00000111269	En:ENSG00000111269
X:212173_at	En:ENSG00000004455	En:ENSG00000004455	En:ENSG00000004455	En:ENSG00000004455	En:ENSG00000004455
X:212807_s_at	En:ENSG00000134243	En:ENSG00000134243	En:ENSG00000134243	En:ENSG00000134243	En:ENSG00000134243
X:206287_s_at	En:ENSG00000055955	En:ENSG00000243696 /// En:ENSG00000055955	En:ENSG00000055955	En:ENSG00000055955	En:ENSG00000055955
X:213859_x_at	En:ENSG00000153147	En:ENSG00000153147	En:ENSG00000153147	En:ENSG00000153147	En:ENSG00000153147
X:201800_s_at	En:ENSG00000110048	En:ENSG00000110048	En:ENSG00000110048	En:ENSG00000110048	En:ENSG00000110048
X:213417_at	En:ENSG00000121068	En:ENSG00000121068	En:ENSG00000121068	En:ENSG00000121068	En:ENSG00000121068
X:214292_at	En:ENSG00000132470	En:ENSG00000132470	En:ENSG00000132470	En:ENSG00000132470	En:ENSG00000132470
X:201072_s_at	En:ENSG00000173473	En:ENSG00000173473	En:ENSG00000173473	En:ENSG00000173473	En:ENSG00000173473
X:204822_at	En:ENSG00000112742	En:ENSG00000112742	En:ENSG00000112742	En:ENSG00000112742	En:ENSG00000112742
X:218109_s_at	En:ENSG00000118855	En:ENSG00000118855	En:ENSG00000118855	En:ENSG00000118855	En:ENSG00000118855
X:207840_at	En:ENSG00000117281	En:ENSG00000117281	En:ENSG00000117281	En:ENSG00000117281	En:ENSG00000117281
X:212138_at	En:ENSG00000121892	En:ENSG00000215215 /// En:ENSG00000121892	En:ENSG00000121892	En:ENSG00000121892	En:ENSG00000121892
X:204381_at	En:ENSG00000130881	En:ENSG00000130881	En:ENSG00000130881	En:ENSG00000130881	En:ENSG00000130881
X:217250_s_at	En:ENSG00000116254	En:ENSG00000116254	En:ENSG00000116254	En:ENSG00000116254	En:ENSG00000116254
X:202054_s_at	En:ENSG00000072210	En:ENSG00000072210	En:ENSG00000072210	En:ENSG00000072210	En:ENSG00000072210
X:204211_x_at	En:ENSG00000055332	En:ENSG00000055332	En:ENSG00000055332	En:ENSG00000055332	En:ENSG00000055332
X:205091_x_at	En:ENSG00000004700	En:ENSG00000004700	En:ENSG00000004700	En:ENSG00000004700	En:ENSG00000004700
X:201630_s_at	En:ENSG00000143727	En:ENSG00000143727	En:ENSG00000143727	En:ENSG00000143727	En:ENSG00000143727
X:208250_s_at	En:ENSG00000187908	En:ENSG00000187908	En:ENSG00000187908	En:ENSG00000187908	En:ENSG00000187908
X:211379_x_at	En:ENSG00000169255	En:ENSG00000169255	En:ENSG00000169255	En:ENSG00000169255	En:ENSG00000169255
X:204050_s_at	En:ENSG00000122705	En:ENSG00000122705	En:ENSG00000122705	En:ENSG00000122705	En:ENSG00000122705
X:210555_s_at	En:ENSG00000072736	En:ENSG00000072736	En:ENSG00000072736	En:ENSG00000072736	En:ENSG00000072736
X:208392_x_at	En:ENSG00000135899	En:ENSG00000135899	En:ENSG00000135899	En:ENSG00000135899	En:ENSG00000135899
X:217198_x_at
X:202946_s_at	En:ENSG00000132640	En:ENSG00000132640	En:ENSG00000132640	En:ENSG00000132640	En:ENSG00000132640
X:209037_s_at	En:ENSG00000110047	En:ENSG00000110047	En:ENSG00000110047	En:ENSG00000110047	En:ENSG00000110047
X:212221_x_at	En:ENSG00000010404	En:ENSG00000010404	En:ENSG00000010404	En:ENSG00000010404	En:ENSG00000010404
X:209417_s_at	En:ENSG00000068079	En:ENSG00000068079	En:ENSG00000068079	En:ENSG00000068079	En:ENSG00000068079
X:210869_s_at	En:ENSG00000076706	En:ENSG00000076706	En:ENSG00000076706	En:ENSG00000076706	En:ENSG00000076706
X:214268_s_at	En:ENSG00000108389	En:ENSG00000108389	En:ENSG00000108389	En:ENSG00000108389	En:ENSG00000108389
X:215481_s_at	En:ENSG00000139197	En:ENSG00000139197	En:ENSG00000139197	En:ENSG00000139197	En:ENSG00000139197
X:211840_s_at	En:ENSG00000113448	En:ENSG00000113448	En:ENSG00000113448	En:ENSG00000113448	En:ENSG00000113448
X:204428_s_at	En:ENSG00000213398	En:ENSG00000213398	En:ENSG00000213398	En:ENSG00000213398	En:ENSG00000213398
X:208330_at	En:ENSG00000052850	En:ENSG00000052850	En:ENSG00000052850	En:ENSG00000052850	En:ENSG00000052850
X:210676_x_at	En:ENSG00000185304 /// En:ENSG00000169629 /// En:ENSG00000196862 /// En:ENSG00000187627 /// En:ENSG00000015568 /// En:ENSG00000153165 /// En:ENSG00000135968 /// En:ENSG00000183054	En:ENSG00000169629 /// En:ENSG00000196862 /// En:ENSG00000015568 /// En:ENSG00000183054	En:ENSG00000169629 /// En:ENSG00000185304 /// En:ENSG00000196862 /// En:ENSG00000187627 /// En:ENSG00000015568 /// En:ENSG00000153165 /// En:ENSG00000135968 /// En:ENSG00000183054	En:ENSG00000169629 /// En:ENSG00000185304 /// En:ENSG00000196862 /// En:ENSG00000187627 /// En:ENSG00000015568 /// En:ENSG00000153165 /// En:ENSG00000135968 /// En:ENSG00000183054	En:ENSG00000185304 /// En:ENSG00000169629 /// En:ENSG00000196862 /// En:ENSG00000187627 /// En:ENSG00000015568 /// En:ENSG00000153165 /// En:ENSG00000135968 /// En:ENSG00000183054
X:221057_at	En:ENSG00000122432	En:ENSG00000122432	En:ENSG00000122432	En:ENSG00000122432	En:ENSG00000122432
X:205335_s_at	En:ENSG00000153037	En:ENSG00000153037	En:ENSG00000153037	En:ENSG00000153037	En:ENSG00000153037
X:215201_at		En:ENSG00000135597
X:216853_x_at	En:ENSG00000211663	En:ENSG00000211663	En:ENSG00000211663	En:ENSG00000211663	En:ENSG00000211663
X:214677_x_at	En:ENSG00000211675 /// En:ENSG00000211683 /// En:ENSG00000211677 /// En:ENSG00000222037 /// En:ENSG00000211679 /// En:ENSG00000211685	En:ENSG00000211675 /// En:ENSG00000211677 /// En:ENSG00000222037 /// En:ENSG00000211679 /// En:ENSG00000240269	En:ENSG00000211675 /// En:ENSG00000211677 /// En:ENSG00000211683 /// En:ENSG00000222037 /// En:ENSG00000211679 /// En:ENSG00000211685	En:ENSG00000211675 /// En:ENSG00000211677 /// En:ENSG00000211683 /// En:ENSG00000222037 /// En:ENSG00000211679 /// En:ENSG00000211685	En:ENSG00000211675 /// En:ENSG00000211683 /// En:ENSG00000211677 /// En:ENSG00000222037 /// En:ENSG00000211679 /// En:ENSG00000211685
X:209389_x_at	En:ENSG00000155368	En:ENSG00000155368	En:ENSG00000155368	En:ENSG00000155368	En:ENSG00000155368
X:215577_at
X:202796_at	En:ENSG00000171992	En:ENSG00000171992	En:ENSG00000171992	En:ENSG00000171992	En:ENSG00000171992
X:206428_s_at
X:204461_x_at	En:ENSG00000113456	En:ENSG00000113456	En:ENSG00000113456	En:ENSG00000113456	En:ENSG00000113456
X:208844_at
X:219403_s_at	En:ENSG00000173083	En:ENSG00000173083	En:ENSG00000173083	En:ENSG00000173083	En:ENSG00000173083
X:216203_at		En:ENSG00000100596
X:214027_x_at	En:ENSG00000175084	En:ENSG00000175084	En:ENSG00000175084	En:ENSG00000175084	En:ENSG00000175084
X:220053_at	En:ENSG00000184344	En:ENSG00000184344	En:ENSG00000184344	En:ENSG00000184344	En:ENSG00000184344
X:202548_s_at	En:ENSG00000102606	En:ENSG00000102606	En:ENSG00000102606	En:ENSG00000102606	En:ENSG00000102606
X:212532_s_at	En:ENSG00000161654	En:ENSG00000161654 /// En:ENSG00000232024	En:ENSG00000161654	En:ENSG00000161654	En:ENSG00000161654
X:206856_at	En:ENSG00000105609	En:ENSG00000105609	En:ENSG00000105609	En:ENSG00000105609	En:ENSG00000105609
X:207278_s_at	En:ENSG00000090659	En:ENSG00000090659	En:ENSG00000090659	En:ENSG00000090659	En:ENSG00000090659
X:204004_at
X:207069_s_at	En:ENSG00000137834	En:ENSG00000137834	En:ENSG00000137834	En:ENSG00000137834	En:ENSG00000137834
X:204952_at	En:ENSG00000124466	En:ENSG00000124466	En:ENSG00000124466	En:ENSG00000124466	En:ENSG00000124466
X:209881_s_at	En:ENSG00000213658	En:ENSG00000213658	En:ENSG00000213658	En:ENSG00000213658	En:ENSG00000213658
X:217067_s_at	En:ENSG00000152592	En:ENSG00000152592	En:ENSG00000152592	En:ENSG00000152592	En:ENSG00000152592
X:210322_x_at	En:ENSG00000183878	En:ENSG00000183878	En:ENSG00000183878	En:ENSG00000183878	En:ENSG00000183878
X:217029_at
X:219911_s_at	En:ENSG00000101187	En:ENSG00000101187	En:ENSG00000101187	En:ENSG00000101187	En:ENSG00000101187
X:208961_s_at	En:ENSG00000067082	En:ENSG00000067082	En:ENSG00000067082	En:ENSG00000067082	En:ENSG00000067082
X:204080_at	En:ENSG00000132773	En:ENSG00000132773	En:ENSG00000132773	En:ENSG00000132773	En:ENSG00000132773
X:211824_x_at	En:ENSG00000091592	En:ENSG00000091592	En:ENSG00000091592	En:ENSG00000091592	En:ENSG00000091592
X:202799_at	En:ENSG00000125656	En:ENSG00000125656	En:ENSG00000125656	En:ENSG00000125656	En:ENSG00000125656
X:215747_s_at	En:ENSG00000180198	En:ENSG00000180198	En:ENSG00000180198	En:ENSG00000180198	En:ENSG00000180198
X:218838_s_at	En:ENSG00000115282	En:ENSG00000115282	En:ENSG00000115282	En:ENSG00000115282	En:ENSG00000115282
X:200834_s_at	En:ENSG00000171858	En:ENSG00000171858	En:ENSG00000171858	En:ENSG00000171858	En:ENSG00000171858
X:208436_s_at	En:ENSG00000185507	En:ENSG00000185507	En:ENSG00000185507	En:ENSG00000185507	En:ENSG00000185507
X:210658_s_at	En:ENSG00000103365	En:ENSG00000103365	En:ENSG00000103365	En:ENSG00000103365	En:ENSG00000103365
X:204699_s_at	En:ENSG00000117597	En:ENSG00000117597	En:ENSG00000117597	En:ENSG00000117597	En:ENSG00000117597
X:201928_at	En:ENSG00000144283	En:ENSG00000229670 /// En:ENSG00000144283	En:ENSG00000144283	En:ENSG00000144283	En:ENSG00000144283
X:204361_s_at	En:ENSG00000005020	En:ENSG00000005020	En:ENSG00000005020	En:ENSG00000005020	En:ENSG00000005020
X:205787_x_at	En:ENSG00000215817 /// En:ENSG00000058673 /// En:ENSG00000214558	En:ENSG00000215817 /// En:ENSG00000058673 /// En:ENSG00000214558	En:ENSG00000215817 /// En:ENSG00000058673 /// En:ENSG00000214558	En:ENSG00000058673	En:ENSG00000215817 /// En:ENSG00000058673 /// En:ENSG00000214558
X:204007_at	En:ENSG00000162747	En:ENSG00000162747	En:ENSG00000162747	En:ENSG00000162747	En:ENSG00000162747
X:215538_at
X:201049_s_at	En:ENSG00000183524 /// En:ENSG00000213315 /// En:ENSG00000220848 /// En:ENSG00000182498 /// En:ENSG00000206212 /// En:ENSG00000217265 /// En:ENSG00000202343 /// En:ENSG00000096150	En:ENSG00000235650 /// En:ENSG00000231500 /// En:ENSG00000223367 /// En:ENSG00000242299 /// En:ENSG00000226225 /// En:ENSG00000096150	En:ENSG00000213315 /// En:ENSG00000183524 /// En:ENSG00000220848 /// En:ENSG00000182498 /// En:ENSG00000206212 /// En:ENSG00000217265 /// En:ENSG00000202343 /// En:ENSG00000096150	En:ENSG00000213315 /// En:ENSG00000182498 /// En:ENSG00000206212 /// En:ENSG00000096150	En:ENSG00000183524 /// En:ENSG00000213315 /// En:ENSG00000220848 /// En:ENSG00000182498 /// En:ENSG00000206212 /// En:ENSG00000217265 /// En:ENSG00000202343 /// En:ENSG00000096150
X:218327_s_at	En:ENSG00000099940	En:ENSG00000099940	En:ENSG00000099940	En:ENSG00000099940	En:ENSG00000099940
X:213428_s_at	En:ENSG00000142156	En:ENSG00000142156	En:ENSG00000142156	En:ENSG00000142156	En:ENSG00000142156
X:217675_at	En:ENSG00000184828	En:ENSG00000184828	En:ENSG00000184828	En:ENSG00000184828	En:ENSG00000184828
X:201813_s_at	En:ENSG00000131374	En:ENSG00000131374	En:ENSG00000131374	En:ENSG00000131374	En:ENSG00000131374
X:215019_x_at	En:ENSG00000167555	En:ENSG00000167555	En:ENSG00000167555	En:ENSG00000167555	En:ENSG00000167555
X:205808_at	En:ENSG00000198363	En:ENSG00000198363	En:ENSG00000198363	En:ENSG00000198363	En:ENSG00000198363
X:202721_s_at	En:ENSG00000198380	En:ENSG00000198380	En:ENSG00000198380	En:ENSG00000198380	En:ENSG00000198380
X:221836_s_at	En:ENSG00000167632	En:ENSG00000167632	En:ENSG00000167632	En:ENSG00000167632	En:ENSG00000167632
X:215575_at		En:ENSG00000178104
X:38069_at	En:ENSG00000103249	En:ENSG00000103249	En:ENSG00000103249	En:ENSG00000103249	En:ENSG00000103249
X:219925_at	En:ENSG00000163867	En:ENSG00000163867	En:ENSG00000163867	En:ENSG00000163867	En:ENSG00000163867
X:207950_s_at	En:ENSG00000151150	En:ENSG00000151150	En:ENSG00000151150	En:ENSG00000151150	En:ENSG00000151150
X:201801_s_at	En:ENSG00000112759	En:ENSG00000112759	En:ENSG00000112759	En:ENSG00000112759	En:ENSG00000112759
X:203502_at	En:ENSG00000172331	En:ENSG00000172331	En:ENSG00000172331	En:ENSG00000172331	En:ENSG00000172331
X:205022_s_at	En:ENSG00000053254	En:ENSG00000053254	En:ENSG00000053254	En:ENSG00000053254	En:ENSG00000053254
X:212393_at	En:ENSG00000100241	En:ENSG00000100241	En:ENSG00000100241	En:ENSG00000100241	En:ENSG00000100241
X:203288_at	En:ENSG00000166398	En:ENSG00000166398	En:ENSG00000166398	En:ENSG00000166398	En:ENSG00000166398
X:220239_at	En:ENSG00000122550	En:ENSG00000122550	En:ENSG00000122550	En:ENSG00000122550	En:ENSG00000122550
X:211671_s_at	En:ENSG00000113580	En:ENSG00000113580	En:ENSG00000113580	En:ENSG00000113580	En:ENSG00000113580
X:56256_at	En:ENSG00000149577	En:ENSG00000149577	En:ENSG00000149577	En:ENSG00000149577	En:ENSG00000149577
X:217953_at	En:ENSG00000118482	En:ENSG00000118482	En:ENSG00000118482	En:ENSG00000118482	En:ENSG00000118482
X:207543_s_at	En:ENSG00000122884	En:ENSG00000122884	En:ENSG00000122884	En:ENSG00000122884	En:ENSG00000122884
X:202089_s_at	En:ENSG00000141424	En:ENSG00000141424	En:ENSG00000141424	En:ENSG00000141424	En:ENSG00000141424
X:206497_at		En:ENSG00000106603
X:215457_at
X:202122_s_at	En:ENSG00000105355	En:ENSG00000105355	En:ENSG00000105355	En:ENSG00000105355	En:ENSG00000105355
X:36742_at	En:ENSG00000204610 /// En:ENSG00000206423 /// En:ENSG00000137384	En:ENSG00000224145 /// En:ENSG00000235905 /// En:ENSG00000235960 /// En:ENSG00000204610 /// En:ENSG00000235259 /// En:ENSG00000137384 /// En:ENSG00000233599 /// En:ENSG00000227147	En:ENSG00000204610 /// En:ENSG00000206423 /// En:ENSG00000137384	En:ENSG00000204610 /// En:ENSG00000206423 /// En:ENSG00000137384	En:ENSG00000204610 /// En:ENSG00000206423 /// En:ENSG00000137384
X:214271_x_at	En:ENSG00000197958 /// En:ENSG00000125822 /// En:ENSG00000216412	En:ENSG00000197958 /// En:ENSG00000201302 /// En:ENSG00000144426 /// En:ENSG00000204196	En:ENSG00000197958 /// En:ENSG00000125822 /// En:ENSG00000216412	En:ENSG00000197958	En:ENSG00000197958 /// En:ENSG00000125822 /// En:ENSG00000216412
X:207432_at	En:ENSG00000039987	En:ENSG00000039987	En:ENSG00000039987	En:ENSG00000039987	En:ENSG00000039987
X:206753_at	En:ENSG00000139547	En:ENSG00000139547	En:ENSG00000139547	En:ENSG00000139547	En:ENSG00000139547
X:216636_at
X:220567_at	En:ENSG00000030419	En:ENSG00000030419 /// En:ENSG00000225332	En:ENSG00000030419	En:ENSG00000030419	En:ENSG00000030419
X:220555_s_at	En:ENSG00000186862	En:ENSG00000186862	En:ENSG00000186862	En:ENSG00000186862	En:ENSG00000186862
X:207020_at	En:ENSG00000160207	En:ENSG00000160207	En:ENSG00000160207	En:ENSG00000160207	En:ENSG00000160207
X:201471_s_at	En:ENSG00000161011	En:ENSG00000161011	En:ENSG00000161011	En:ENSG00000161011	En:ENSG00000161011
X:208512_s_at	En:ENSG00000130396	En:ENSG00000130396	En:ENSG00000130396	En:ENSG00000130396	En:ENSG00000130396
X:205017_s_at	En:ENSG00000139793	En:ENSG00000139793	En:ENSG00000139793	En:ENSG00000139793	En:ENSG00000139793
X:203765_at	En:ENSG00000115271	En:ENSG00000115271	En:ENSG00000115271	En:ENSG00000115271	En:ENSG00000115271
X:46665_at	En:ENSG00000168758	En:ENSG00000168758	En:ENSG00000168758	En:ENSG00000168758	En:ENSG00000168758
X:221860_at		En:ENSG00000104824
X:213106_at	En:ENSG00000124406	En:ENSG00000124406	En:ENSG00000124406	En:ENSG00000124406	En:ENSG00000124406
X:206947_at	En:ENSG00000183778	En:ENSG00000183778	En:ENSG00000183778	En:ENSG00000183778	En:ENSG00000183778
X:203840_at	En:ENSG00000117475	En:ENSG00000117475	En:ENSG00000117475	En:ENSG00000117475	En:ENSG00000117475
X:210341_at	En:ENSG00000196132	En:ENSG00000196132	En:ENSG00000196132	En:ENSG00000196132	En:ENSG00000196132
X:212157_at	En:ENSG00000169439	En:ENSG00000169439	En:ENSG00000169439	En:ENSG00000169439	En:ENSG00000169439
X:216520_s_at	En:ENSG00000217027 /// En:ENSG00000184353 /// En:ENSG00000133112	En:ENSG00000133112	En:ENSG00000217027 /// En:ENSG00000184353 /// En:ENSG00000133112	En:ENSG00000133112	En:ENSG00000217027 /// En:ENSG00000184353 /// En:ENSG00000133112
X:215296_at		En:ENSG00000143776
X:210984_x_at	En:ENSG00000146648	En:ENSG00000146648	En:ENSG00000146648	En:ENSG00000146648	En:ENSG00000146648
X:209275_s_at	En:ENSG00000188603	En:ENSG00000188603	En:ENSG00000188603	En:ENSG00000188603	En:ENSG00000188603
X:204237_at	En:ENSG00000144366	En:ENSG00000144366	En:ENSG00000144366	En:ENSG00000144366	En:ENSG00000144366
X:216883_x_at
X:209850_s_at	En:ENSG00000149798	En:ENSG00000149798	En:ENSG00000149798	En:ENSG00000149798	En:ENSG00000149798
X:201978_s_at	En:ENSG00000081791	En:ENSG00000081791	En:ENSG00000081791	En:ENSG00000081791	En:ENSG00000081791
X:218849_s_at	En:ENSG00000104881	En:ENSG00000104881	En:ENSG00000104881	En:ENSG00000104881	En:ENSG00000104881
X:202901_x_at	En:ENSG00000163131	En:ENSG00000163131	En:ENSG00000163131	En:ENSG00000163131	En:ENSG00000163131
X:205414_s_at	En:ENSG00000006740	En:ENSG00000006740	En:ENSG00000006740	En:ENSG00000006740	En:ENSG00000006740
X:202747_s_at	En:ENSG00000078596	En:ENSG00000078596	En:ENSG00000078596	En:ENSG00000078596	En:ENSG00000078596
X:203912_s_at	En:ENSG00000013563	En:ENSG00000013563	En:ENSG00000013563	En:ENSG00000013563	En:ENSG00000013563
X:215091_s_at	En:ENSG00000122034	En:ENSG00000122034	En:ENSG00000122034	En:ENSG00000122034	En:ENSG00000122034
X:216756_at
X:211127_x_at	En:ENSG00000158813	En:ENSG00000158813	En:ENSG00000158813	En:ENSG00000158813	En:ENSG00000158813
X:219220_x_at	En:ENSG00000175110	En:ENSG00000175110	En:ENSG00000175110	En:ENSG00000175110	En:ENSG00000175110
X:202752_x_at	En:ENSG00000092068	En:ENSG00000092068	En:ENSG00000092068	En:ENSG00000092068	En:ENSG00000092068
X:205183_at
X:204832_s_at	En:ENSG00000107779	En:ENSG00000107779 /// En:ENSG00000232460	En:ENSG00000107779	En:ENSG00000107779	En:ENSG00000107779
X:121_at	En:ENSG00000125618	En:ENSG00000125618	En:ENSG00000125618	En:ENSG00000116748 /// En:ENSG00000130222 /// En:ENSG00000162630 /// En:ENSG00000103415 /// En:ENSG00000125618 /// En:ENSG00000163069 /// En:ENSG00000169551 /// En:ENSG00000114790 /// En:ENSG00000119977	En:ENSG00000125618
X:213981_at		En:ENSG00000093010
X:215893_x_at
X:217113_at
X:217900_at	En:ENSG00000067704	En:ENSG00000067704	En:ENSG00000067704	En:ENSG00000067704	En:ENSG00000067704
X:208321_s_at	En:ENSG00000157782	En:ENSG00000157782	En:ENSG00000157782	En:ENSG00000157782	En:ENSG00000157782
X:200807_s_at	En:ENSG00000144381	En:ENSG00000213430 /// En:ENSG00000144381	En:ENSG00000144381	En:ENSG00000144381	En:ENSG00000144381
X:218544_s_at	En:ENSG00000120158	En:ENSG00000243754 /// En:ENSG00000120158	En:ENSG00000120158	En:ENSG00000120158	En:ENSG00000120158
X:204302_s_at	En:ENSG00000134030	En:ENSG00000134030	En:ENSG00000134030	En:ENSG00000134030	En:ENSG00000134030
X:215092_s_at	En:ENSG00000102908	En:ENSG00000102908	En:ENSG00000102908	En:ENSG00000102908	En:ENSG00000102908
X:206055_s_at	En:ENSG00000213683 /// En:ENSG00000131876 /// En:ENSG00000144158	En:ENSG00000131876 /// En:ENSG00000144158	En:ENSG00000213683 /// En:ENSG00000131876 /// En:ENSG00000144158	En:ENSG00000131876 /// En:ENSG00000144158	En:ENSG00000213683 /// En:ENSG00000131876 /// En:ENSG00000144158
X:214790_at		En:ENSG00000112701
X:201927_s_at	En:ENSG00000144283	En:ENSG00000144283	En:ENSG00000144283	En:ENSG00000144283	En:ENSG00000144283
X:219739_at	En:ENSG00000178828	En:ENSG00000178828	En:ENSG00000178828	En:ENSG00000178828	En:ENSG00000178828
X:216222_s_at	En:ENSG00000145555	En:ENSG00000145555	En:ENSG00000145555	En:ENSG00000145555	En:ENSG00000145555
X:217887_s_at	En:ENSG00000085832	En:ENSG00000085832	En:ENSG00000085832	En:ENSG00000085832	En:ENSG00000085832
X:212708_at
X:203553_s_at	En:ENSG00000012983	En:ENSG00000012983	En:ENSG00000012983	En:ENSG00000012983	En:ENSG00000012983
X:220707_s_at	En:ENSG00000100350	En:ENSG00000100350	En:ENSG00000100350	En:ENSG00000100350	En:ENSG00000100350
X:204548_at	En:ENSG00000147465	En:ENSG00000147465	En:ENSG00000147465	En:ENSG00000147465	En:ENSG00000147465
X:220912_at		En:ENSG00000244692 /// En:ENSG00000163864
X:210890_x_at	En:ENSG00000221906 /// En:ENSG00000221920 /// En:ENSG00000221892 /// En:ENSG00000125498 /// En:ENSG00000167633	En:ENSG00000125498	En:ENSG00000221906 /// En:ENSG00000221920 /// En:ENSG00000221892 /// En:ENSG00000125498 /// En:ENSG00000167633	En:ENSG00000221906 /// En:ENSG00000221920 /// En:ENSG00000221892 /// En:ENSG00000125498 /// En:ENSG00000167633	En:ENSG00000221906 /// En:ENSG00000221920 /// En:ENSG00000221892 /// En:ENSG00000125498 /// En:ENSG00000167633
X:214506_at		En:ENSG00000226997
X:218574_s_at	En:ENSG00000071282	En:ENSG00000071282	En:ENSG00000071282	En:ENSG00000071282	En:ENSG00000071282
X:64488_at		En:ENSG00000167378
X:216986_s_at	En:ENSG00000137265	En:ENSG00000137265	En:ENSG00000137265	En:ENSG00000137265	En:ENSG00000137265
X:213597_s_at
X:205419_at	En:ENSG00000169508	En:ENSG00000169508	En:ENSG00000169508	En:ENSG00000169508	En:ENSG00000169508
X:207536_s_at	En:ENSG00000049249	En:ENSG00000049249	En:ENSG00000049249	En:ENSG00000049249	En:ENSG00000049249
X:206784_at	En:ENSG00000103375	En:ENSG00000103375	En:ENSG00000103375	En:ENSG00000103375	En:ENSG00000103375
X:203164_at	En:ENSG00000169359	En:ENSG00000169359	En:ENSG00000169359	En:ENSG00000169359	En:ENSG00000169359
X:217750_s_at	En:ENSG00000159202	En:ENSG00000159202	En:ENSG00000159202	En:ENSG00000159202	En:ENSG00000159202
X:215499_at	En:ENSG00000034152	En:ENSG00000034152	En:ENSG00000034152	En:ENSG00000034152	En:ENSG00000034152
X:205532_s_at	En:ENSG00000113361	En:ENSG00000113361	En:ENSG00000113361	En:ENSG00000113361	En:ENSG00000113361
X:213903_s_at
X:203624_at	En:ENSG00000197976	En:ENSG00000197976	En:ENSG00000197976	En:ENSG00000197976	En:ENSG00000197976
X:218888_s_at	En:ENSG00000171208	En:ENSG00000171208	En:ENSG00000171208	En:ENSG00000171208	En:ENSG00000171208
X:213006_at
X:222288_at
X:221938_x_at	En:ENSG00000175221	En:ENSG00000175221	En:ENSG00000175221	En:ENSG00000175221	En:ENSG00000175221
X:216561_x_at
X:203123_s_at	En:ENSG00000110911	En:ENSG00000110911	En:ENSG00000110911	En:ENSG00000110911	En:ENSG00000110911
X:218181_s_at	En:ENSG00000071054	En:ENSG00000233404	En:ENSG00000071054	En:ENSG00000071054	En:ENSG00000071054
X:214191_at		En:ENSG00000003147
X:204446_s_at	En:ENSG00000012779 /// En:ENSG00000215136	En:ENSG00000012779	En:ENSG00000012779 /// En:ENSG00000215136	En:ENSG00000012779 /// En:ENSG00000215136	En:ENSG00000012779 /// En:ENSG00000215136
X:214697_s_at	En:ENSG00000119314	En:ENSG00000119314	En:ENSG00000119314	En:ENSG00000119314	En:ENSG00000119314
X:208041_at		En:ENSG00000185974
X:208570_at	En:ENSG00000125084	En:ENSG00000125084	En:ENSG00000125084	En:ENSG00000125084	En:ENSG00000125084
X:221041_s_at	En:ENSG00000119899	En:ENSG00000119899	En:ENSG00000119899	En:ENSG00000119899	En:ENSG00000119899
X:201937_s_at	En:ENSG00000123992	En:ENSG00000123992	En:ENSG00000123992	En:ENSG00000123992	En:ENSG00000123992
X:202064_s_at	En:ENSG00000071537	En:ENSG00000071537	En:ENSG00000071537	En:ENSG00000071537	En:ENSG00000071537
X:214831_at		En:ENSG00000158711
X:212332_at	En:ENSG00000103479	En:ENSG00000103479	En:ENSG00000103479	En:ENSG00000103479	En:ENSG00000103479
X:221582_at	En:ENSG00000181218		En:ENSG00000181218	En:ENSG00000181218	En:ENSG00000181218
X:213405_at	En:ENSG00000124209	En:ENSG00000124209	En:ENSG00000124209	En:ENSG00000124209	En:ENSG00000124209
X:219332_at	En:ENSG00000164877	En:ENSG00000164877	En:ENSG00000164877	En:ENSG00000164877	En:ENSG00000164877
X:201043_s_at	En:ENSG00000214746 /// En:ENSG00000140350	En:ENSG00000140350	En:ENSG00000214746 /// En:ENSG00000140350	En:ENSG00000214746 /// En:ENSG00000140350	En:ENSG00000214746 /// En:ENSG00000140350
X:202789_at	En:ENSG00000124181	En:ENSG00000124181	En:ENSG00000124181	En:ENSG00000124181	En:ENSG00000124181
X:215456_at
X:35974_at	En:ENSG00000118308	En:ENSG00000118308	En:ENSG00000118308	En:ENSG00000118308	En:ENSG00000118308
X:219327_s_at	En:ENSG00000170412	En:ENSG00000170412	En:ENSG00000170412	En:ENSG00000170412	En:ENSG00000170412
X:218960_at	En:ENSG00000137648	En:ENSG00000137648	En:ENSG00000137648	En:ENSG00000137648	En:ENSG00000137648
X:200603_at	En:ENSG00000108946	En:ENSG00000108946	En:ENSG00000108946	En:ENSG00000108946	En:ENSG00000108946
X:214469_at	En:ENSG00000168274	En:ENSG00000168274	En:ENSG00000168274	En:ENSG00000168274	En:ENSG00000168274
X:217267_s_at
X:212231_at	En:ENSG00000135108	En:ENSG00000135108	En:ENSG00000135108	En:ENSG00000135108	En:ENSG00000135108
X:211362_s_at	En:ENSG00000197641	En:ENSG00000197641	En:ENSG00000197641	En:ENSG00000197641	En:ENSG00000197641
X:209302_at	En:ENSG00000163882	En:ENSG00000163882	En:ENSG00000163882	En:ENSG00000163882	En:ENSG00000163882
X:208885_at	En:ENSG00000136167	En:ENSG00000136167	En:ENSG00000136167	En:ENSG00000136167	En:ENSG00000136167
X:216556_x_at	En:ENSG00000220043	En:ENSG00000229612	En:ENSG00000220043		En:ENSG00000220043
X:207186_s_at	En:ENSG00000171634	En:ENSG00000215769 /// En:ENSG00000171634	En:ENSG00000171634	En:ENSG00000171634	En:ENSG00000171634
X:200843_s_at	En:ENSG00000136628	En:ENSG00000136628	En:ENSG00000136628	En:ENSG00000136628	En:ENSG00000136628
X:209478_at	En:ENSG00000169689	En:ENSG00000169689	En:ENSG00000169689	En:ENSG00000169689	En:ENSG00000169689
X:43427_at	En:ENSG00000076555	En:ENSG00000076555	En:ENSG00000076555	En:ENSG00000076555	En:ENSG00000076555
X:203221_at	En:ENSG00000196781	En:ENSG00000196781	En:ENSG00000196781	En:ENSG00000196781	En:ENSG00000196781
X:202924_s_at	En:ENSG00000126003	En:ENSG00000126003	En:ENSG00000126003	En:ENSG00000126003	En:ENSG00000126003
X:207776_s_at	En:ENSG00000165995	En:ENSG00000165995	En:ENSG00000165995	En:ENSG00000165995	En:ENSG00000165995
X:51158_at	En:ENSG00000185442	En:ENSG00000185442	En:ENSG00000185442	En:ENSG00000185442	En:ENSG00000185442
X:206048_at		En:ENSG00000125850
X:209133_s_at		En:ENSG00000140365
X:211643_x_at	En:ENSG00000211607 /// En:ENSG00000211629		En:ENSG00000211607 /// En:ENSG00000211629	En:ENSG00000211607 /// En:ENSG00000211629	En:ENSG00000211607 /// En:ENSG00000211629
X:218198_at	En:ENSG00000089876	En:ENSG00000089876	En:ENSG00000089876	En:ENSG00000089876	En:ENSG00000089876
X:214800_x_at	En:ENSG00000145741	En:ENSG00000145741	En:ENSG00000145741	En:ENSG00000145741	En:ENSG00000145741
X:210267_at		En:ENSG00000001461
X:213487_at
X:201459_at	En:ENSG00000183207	En:ENSG00000183207	En:ENSG00000183207	En:ENSG00000183207	En:ENSG00000183207
X:201960_s_at	En:ENSG00000005810	En:ENSG00000005810	En:ENSG00000005810	En:ENSG00000005810	En:ENSG00000005810
X:217388_s_at	En:ENSG00000115919	En:ENSG00000115919	En:ENSG00000115919	En:ENSG00000115919	En:ENSG00000115919
X:218058_at	En:ENSG00000154832	En:ENSG00000154832	En:ENSG00000154832	En:ENSG00000154832	En:ENSG00000154832
X:214253_s_at	En:ENSG00000138101	En:ENSG00000138101	En:ENSG00000138101	En:ENSG00000138101	En:ENSG00000138101
X:218772_x_at	En:ENSG00000095209	En:ENSG00000095209	En:ENSG00000095209	En:ENSG00000095209	En:ENSG00000095209
X:217508_s_at	En:ENSG00000152242	En:ENSG00000152242	En:ENSG00000152242	En:ENSG00000152242	En:ENSG00000152242
X:211048_s_at	En:ENSG00000155660	En:ENSG00000155660	En:ENSG00000155660	En:ENSG00000155660	En:ENSG00000155660
X:201428_at	En:ENSG00000189143	En:ENSG00000189143	En:ENSG00000189143	En:ENSG00000189143	En:ENSG00000189143
X:213856_at		En:ENSG00000196776
X:218909_at	En:ENSG00000136643	En:ENSG00000136643	En:ENSG00000136643	En:ENSG00000136643	En:ENSG00000136643
X:219710_at	En:ENSG00000169247	En:ENSG00000169247	En:ENSG00000169247	En:ENSG00000169247	En:ENSG00000169247
X:208692_at	En:ENSG00000207445 /// En:ENSG00000220472 /// En:ENSG00000149273	En:ENSG00000149273	En:ENSG00000207445 /// En:ENSG00000220472 /// En:ENSG00000149273	En:ENSG00000149273	En:ENSG00000207445 /// En:ENSG00000220472 /// En:ENSG00000149273
X:216899_s_at	En:ENSG00000005020	En:ENSG00000005020	En:ENSG00000005020	En:ENSG00000005020	En:ENSG00000005020
X:221820_s_at	En:ENSG00000103510	En:ENSG00000103510	En:ENSG00000103510	En:ENSG00000103510	En:ENSG00000103510
X:211150_s_at	En:ENSG00000150768	En:ENSG00000150768	En:ENSG00000150768	En:ENSG00000150768	En:ENSG00000150768
X:206746_at	En:ENSG00000125864	En:ENSG00000125864	En:ENSG00000125864	En:ENSG00000125864	En:ENSG00000125864
X:218402_s_at	En:ENSG00000100099	En:ENSG00000100099	En:ENSG00000100099	En:ENSG00000100099	En:ENSG00000100099
X:203328_x_at	En:ENSG00000119912	En:ENSG00000119912	En:ENSG00000119912	En:ENSG00000119912	En:ENSG00000119912
X:214425_at
X:205990_s_at	En:ENSG00000114251	En:ENSG00000114251	En:ENSG00000114251	En:ENSG00000114251	En:ENSG00000114251
X:213424_at	En:ENSG00000164542	En:ENSG00000164542	En:ENSG00000164542	En:ENSG00000164542	En:ENSG00000164542
X:220705_s_at	En:ENSG00000136378	En:ENSG00000136378	En:ENSG00000136378	En:ENSG00000136378	En:ENSG00000136378
X:213371_at	En:ENSG00000122367	En:ENSG00000122367	En:ENSG00000122367	En:ENSG00000122367	En:ENSG00000122367
X:219083_at	En:ENSG00000144736	En:ENSG00000144736	En:ENSG00000144736	En:ENSG00000144736	En:ENSG00000144736
X:214433_s_at	En:ENSG00000143416	En:ENSG00000143416	En:ENSG00000143416	En:ENSG00000143416	En:ENSG00000143416
X:208238_x_at		En:ENSG00000237497
X:203498_at	En:ENSG00000172348	En:ENSG00000172348	En:ENSG00000172348	En:ENSG00000172348	En:ENSG00000172348
X:212999_x_at	En:ENSG00000179344 /// En:ENSG00000198599 /// En:ENSG00000206237 /// En:ENSG00000206302	En:ENSG00000179344 /// En:ENSG00000241287	En:ENSG00000179344 /// En:ENSG00000198599 /// En:ENSG00000206237 /// En:ENSG00000206302	En:ENSG00000179344 /// En:ENSG00000206237 /// En:ENSG00000206302	En:ENSG00000179344 /// En:ENSG00000198599 /// En:ENSG00000206237 /// En:ENSG00000206302
X:220939_s_at	En:ENSG00000074603	En:ENSG00000074603	En:ENSG00000074603	En:ENSG00000074603	En:ENSG00000074603
X:37152_at	En:ENSG00000112033	En:ENSG00000112033	En:ENSG00000112033	En:ENSG00000112033	En:ENSG00000112033
X:219870_at	En:ENSG00000166669	En:ENSG00000166669	En:ENSG00000166669	En:ENSG00000166669	En:ENSG00000166669
X:218481_at	En:ENSG00000077348	En:ENSG00000077348	En:ENSG00000077348	En:ENSG00000077348	En:ENSG00000077348
X:206393_at	En:ENSG00000130598	En:ENSG00000130598	En:ENSG00000130598	En:ENSG00000130598	En:ENSG00000130598
X:214114_x_at	En:ENSG00000164896	En:ENSG00000244151 /// En:ENSG00000164896	En:ENSG00000164896	En:ENSG00000164896	En:ENSG00000164896
X:200979_at		En:ENSG00000131828
X:220352_x_at
X:213871_s_at
X:206754_s_at	En:ENSG00000197573 /// En:ENSG00000197408	En:ENSG00000197408	En:ENSG00000197573 /// En:ENSG00000197408	En:ENSG00000197573 /// En:ENSG00000197408	En:ENSG00000197573 /// En:ENSG00000197408
X:202540_s_at	En:ENSG00000113161	En:ENSG00000113161	En:ENSG00000113161	En:ENSG00000113161	En:ENSG00000113161
X:219321_at	En:ENSG00000072415	En:ENSG00000072415	En:ENSG00000072415	En:ENSG00000072415	En:ENSG00000072415
X:33579_i_at	En:ENSG00000128310	En:ENSG00000128310	En:ENSG00000128310	En:ENSG00000128310	En:ENSG00000128310
X:220305_at
X:207447_s_at	En:ENSG00000182050	En:ENSG00000182050	En:ENSG00000182050	En:ENSG00000182050	En:ENSG00000182050
X:218843_at	En:ENSG00000115226	En:ENSG00000115226	En:ENSG00000115226	En:ENSG00000115226	En:ENSG00000115226
X:216122_at
X:209188_x_at	En:ENSG00000117505	En:ENSG00000117505	En:ENSG00000117505	En:ENSG00000117505	En:ENSG00000117505
X:210706_s_at	En:ENSG00000101236	En:ENSG00000101236	En:ENSG00000101236	En:ENSG00000101236	En:ENSG00000101236
X:210092_at	En:ENSG00000162385	En:ENSG00000162385	En:ENSG00000162385	En:ENSG00000162385	En:ENSG00000162385
X:218138_at	En:ENSG00000125863	En:ENSG00000125863	En:ENSG00000125863	En:ENSG00000125863	En:ENSG00000125863
X:206146_s_at	En:ENSG00000112077	En:ENSG00000112077	En:ENSG00000112077	En:ENSG00000112077	En:ENSG00000112077
X:207064_s_at	En:ENSG00000131480	En:ENSG00000131480	En:ENSG00000131480	En:ENSG00000131480	En:ENSG00000131480
X:219601_s_at	En:ENSG00000155640	En:ENSG00000155640	En:ENSG00000155640	En:ENSG00000155640	En:ENSG00000155640
X:215515_at
X:214712_at
X:204458_at	En:ENSG00000103066	En:ENSG00000103066	En:ENSG00000103066	En:ENSG00000103066	En:ENSG00000103066
X:205556_at
X:213147_at	En:ENSG00000153807	En:ENSG00000078399 /// En:ENSG00000153807	En:ENSG00000153807	En:ENSG00000153807	En:ENSG00000153807
X:214961_at	En:ENSG00000132938	En:ENSG00000132938	En:ENSG00000132938	En:ENSG00000132938	En:ENSG00000132938

## Sheet: Ensembl->HGNC id
service:	synergizer(ensembl)	biomart	BridgeWebservice	cronos
connecting (msec):	10	808	621	11
mapping (msec):	1312	38628	218171	125257
success%:	831 83.1%	893 89.3%	831 83.1%	818 81.8%
consensus:	825 99.3%	739 82.8%	825 99.3%	794 97.1%
overlap:	728
total:	100
service:	synergizer(ensembl)	biomart	BridgeWebservice	cronos	consensus
X:216462_at		En:ENSG00000187754
X:205126_at	En:ENSG00000028116	En:ENSG00000028116	En:ENSG00000028116	En:ENSG00000028116	En:ENSG00000028116
X:206097_at		En:ENSG00000235987
X:206540_at	En:ENSG00000163521	En:ENSG00000163521	En:ENSG00000163521	En:ENSG00000163521	En:ENSG00000163521
X:213058_at	En:ENSG00000100154	En:ENSG00000100154	En:ENSG00000100154	En:ENSG00000100154	En:ENSG00000100154
X:211707_s_at	En:ENSG00000173226	En:ENSG00000173226	En:ENSG00000173226	En:ENSG00000173226	En:ENSG00000173226
X:213481_at
X:207470_at		En:ENSG00000142599
X:217550_at		En:ENSG00000118217
X:215186_at	En:ENSG00000111490	En:ENSG00000111490	En:ENSG00000111490	En:ENSG00000111490	En:ENSG00000111490
X:213934_s_at	En:ENSG00000167377	En:ENSG00000167377	En:ENSG00000167377	En:ENSG00000167377	En:ENSG00000167377
X:218535_s_at	En:ENSG00000058729	En:ENSG00000058729	En:ENSG00000058729	En:ENSG00000058729	En:ENSG00000058729
X:221988_at		En:ENSG00000214046
X:206710_s_at	En:ENSG00000082397	En:ENSG00000082397	En:ENSG00000082397	En:ENSG00000082397	En:ENSG00000082397
X:207632_at	En:ENSG00000030304	En:ENSG00000030304	En:ENSG00000030304	En:ENSG00000030304	En:ENSG00000030304
X:208563_x_at	En:ENSG00000198914	En:ENSG00000198914	En:ENSG00000198914	En:ENSG00000198914	En:ENSG00000198914
X:216010_x_at	En:ENSG00000171124 /// En:ENSG00000130383 /// En:ENSG00000156413	En:ENSG00000171124 /// En:ENSG00000130383 /// En:ENSG00000156413	En:ENSG00000171124 /// En:ENSG00000130383 /// En:ENSG00000156413	En:ENSG00000171124 /// En:ENSG00000130383 /// En:ENSG00000156413	En:ENSG00000171124 /// En:ENSG00000130383 /// En:ENSG00000156413
X:218519_at	En:ENSG00000138459	En:ENSG00000138459	En:ENSG00000138459	En:ENSG00000138459	En:ENSG00000138459
X:205554_s_at	En:ENSG00000163687	En:ENSG00000163687	En:ENSG00000163687	En:ENSG00000163687	En:ENSG00000163687
X:212008_at	En:ENSG00000144224	En:ENSG00000144224	En:ENSG00000144224	En:ENSG00000144224	En:ENSG00000144224
X:208521_at	En:ENSG00000167825	En:ENSG00000167825	En:ENSG00000167825	En:ENSG00000167825	En:ENSG00000167825
X:200757_s_at	En:ENSG00000128595	En:ENSG00000128595	En:ENSG00000128595	En:ENSG00000128595	En:ENSG00000128595
X:200657_at	En:ENSG00000218180 /// En:ENSG00000220769 /// En:ENSG00000213673 /// En:ENSG00000005022	En:ENSG00000005022	En:ENSG00000218180 /// En:ENSG00000220769 /// En:ENSG00000213673 /// En:ENSG00000005022	En:ENSG00000005022	En:ENSG00000218180 /// En:ENSG00000220769 /// En:ENSG00000213673 /// En:ENSG00000005022
X:204027_s_at	En:ENSG00000037897	En:ENSG00000037897	En:ENSG00000037897	En:ENSG00000037897	En:ENSG00000037897
X:211009_s_at	En:ENSG00000118267	En:ENSG00000118267	En:ENSG00000118267	En:ENSG00000118267	En:ENSG00000118267
X:206166_s_at	En:ENSG00000137975	En:ENSG00000137975	En:ENSG00000137975	En:ENSG00000137975	En:ENSG00000137975
X:215406_at
X:210421_s_at	En:ENSG00000074621	En:ENSG00000074621	En:ENSG00000074621	En:ENSG00000074621	En:ENSG00000074621
X:218015_s_at	En:ENSG00000124535	En:ENSG00000124535	En:ENSG00000124535	En:ENSG00000124535	En:ENSG00000124535
X:207878_at	En:ENSG00000185069	En:ENSG00000185069	En:ENSG00000185069	En:ENSG00000185069	En:ENSG00000185069
X:216072_at	En:ENSG00000219705		En:ENSG00000219705
X:201408_at	En:ENSG00000213639	En:ENSG00000213639	En:ENSG00000213639	En:ENSG00000213639	En:ENSG00000213639
X:202128_at	En:ENSG00000119682	En:ENSG00000119682	En:ENSG00000119682	En:ENSG00000119682	En:ENSG00000119682
X:203544_s_at	En:ENSG00000136738	En:ENSG00000136738	En:ENSG00000136738	En:ENSG00000136738	En:ENSG00000136738
X:211089_s_at	En:ENSG00000136098	En:ENSG00000136098	En:ENSG00000136098	En:ENSG00000136098	En:ENSG00000136098
X:209110_s_at	En:ENSG00000204218 /// En:ENSG00000206282 /// En:ENSG00000206210	En:ENSG00000228736 /// En:ENSG00000237825 /// En:ENSG00000237441 /// En:ENSG00000206282 /// En:ENSG00000224841	En:ENSG00000204218 /// En:ENSG00000206282 /// En:ENSG00000206210	En:ENSG00000204218 /// En:ENSG00000206282 /// En:ENSG00000206210	En:ENSG00000204218 /// En:ENSG00000206282 /// En:ENSG00000206210
X:207012_at	En:ENSG00000156103	En:ENSG00000156103	En:ENSG00000156103	En:ENSG00000156103	En:ENSG00000156103
X:38521_at	En:ENSG00000012124	En:ENSG00000012124	En:ENSG00000012124	En:ENSG00000012124	En:ENSG00000012124
X:202905_x_at	En:ENSG00000104320	En:ENSG00000104320	En:ENSG00000104320	En:ENSG00000104320	En:ENSG00000104320
X:218245_at	En:ENSG00000182704	En:ENSG00000182704	En:ENSG00000182704	En:ENSG00000182704	En:ENSG00000182704
X:209270_at	En:ENSG00000196878	En:ENSG00000196878	En:ENSG00000196878	En:ENSG00000196878	En:ENSG00000196878
X:213460_x_at	En:ENSG00000130305 /// En:ENSG00000106133 /// En:ENSG00000183519	En:ENSG00000178809 /// En:ENSG00000106133 /// En:ENSG00000223705	En:ENSG00000130305 /// En:ENSG00000106133 /// En:ENSG00000183519	En:ENSG00000130305 /// En:ENSG00000106133 /// En:ENSG00000183519	En:ENSG00000130305 /// En:ENSG00000106133 /// En:ENSG00000183519
X:203684_s_at	En:ENSG00000171791	En:ENSG00000171791	En:ENSG00000171791	En:ENSG00000171791	En:ENSG00000171791
X:38487_at	En:ENSG00000010327	En:ENSG00000010327	En:ENSG00000010327	En:ENSG00000010327	En:ENSG00000010327
X:215974_at	En:ENSG00000216843 /// En:ENSG00000216771		En:ENSG00000216843 /// En:ENSG00000216771
X:222336_at		En:ENSG00000163683
X:206220_s_at	En:ENSG00000185989	En:ENSG00000185989	En:ENSG00000185989	En:ENSG00000185989	En:ENSG00000185989
X:207684_at	En:ENSG00000149922	En:ENSG00000149922	En:ENSG00000149922	En:ENSG00000149922	En:ENSG00000149922
X:216780_at
X:218573_at	En:ENSG00000187601	En:ENSG00000187601	En:ENSG00000187601	En:ENSG00000187601	En:ENSG00000187601
X:217361_at	En:ENSG00000217844	En:ENSG00000233401	En:ENSG00000217844		En:ENSG00000217844
X:222135_at		En:ENSG00000196724
X:201528_at	En:ENSG00000132383	En:ENSG00000132383	En:ENSG00000132383	En:ENSG00000132383	En:ENSG00000132383
X:213509_x_at	En:ENSG00000172831	En:ENSG00000172831	En:ENSG00000172831	En:ENSG00000172831	En:ENSG00000172831
X:217456_x_at
X:219854_at	En:ENSG00000105708	En:ENSG00000105708	En:ENSG00000105708	En:ENSG00000105708	En:ENSG00000105708
X:207761_s_at	En:ENSG00000185432	En:ENSG00000185432	En:ENSG00000185432	En:ENSG00000185432	En:ENSG00000185432
X:211228_s_at	En:ENSG00000152942 /// En:ENSG00000219389	En:ENSG00000152942	En:ENSG00000152942 /// En:ENSG00000219389	En:ENSG00000152942	En:ENSG00000152942
X:204994_at	En:ENSG00000183486	En:ENSG00000183486	En:ENSG00000183486	En:ENSG00000183486	En:ENSG00000183486
X:217909_s_at	En:ENSG00000108788	En:ENSG00000108788	En:ENSG00000108788	En:ENSG00000108788	En:ENSG00000108788
X:219618_at	En:ENSG00000198001	En:ENSG00000198001	En:ENSG00000198001	En:ENSG00000198001	En:ENSG00000198001
X:209221_s_at	En:ENSG00000130703	En:ENSG00000130703	En:ENSG00000130703	En:ENSG00000130703	En:ENSG00000130703
X:204739_at	En:ENSG00000145241	En:ENSG00000145241	En:ENSG00000145241	En:ENSG00000145241	En:ENSG00000145241
X:203477_at	En:ENSG00000204291	En:ENSG00000204291	En:ENSG00000204291	En:ENSG00000204291	En:ENSG00000204291
X:216241_s_at	En:ENSG00000213792	En:ENSG00000187735	En:ENSG00000213792		En:ENSG00000213792
X:217238_s_at	En:ENSG00000136872	En:ENSG00000136872	En:ENSG00000136872	En:ENSG00000136872	En:ENSG00000136872
X:221187_s_at	En:ENSG00000010361	En:ENSG00000010361	En:ENSG00000010361	En:ENSG00000010361	En:ENSG00000010361
X:216539_at	En:ENSG00000123594	En:ENSG00000123594	En:ENSG00000123594	En:ENSG00000123594	En:ENSG00000123594
X:216546_s_at
X:214575_s_at	En:ENSG00000172232	En:ENSG00000172232	En:ENSG00000172232	En:ENSG00000172232	En:ENSG00000172232
X:210420_at
X:222371_at
X:209730_at	En:ENSG00000001617	En:ENSG00000001617	En:ENSG00000001617	En:ENSG00000001617	En:ENSG00000001617
X:211778_s_at	En:ENSG00000125850	En:ENSG00000125850	En:ENSG00000125850	En:ENSG00000125850	En:ENSG00000125850
X:218311_at	En:ENSG00000011566	En:ENSG00000011566	En:ENSG00000011566	En:ENSG00000011566	En:ENSG00000011566
X:211892_s_at	En:ENSG00000124212	En:ENSG00000124212	En:ENSG00000124212	En:ENSG00000124212	En:ENSG00000124212
X:222282_at
X:212793_at	En:ENSG00000146122	En:ENSG00000146122	En:ENSG00000146122	En:ENSG00000146122	En:ENSG00000146122
X:213562_s_at	En:ENSG00000104549	En:ENSG00000104549	En:ENSG00000104549	En:ENSG00000104549	En:ENSG00000104549
X:210318_at	En:ENSG00000107618	En:ENSG00000107618	En:ENSG00000107618	En:ENSG00000107618	En:ENSG00000107618
X:202685_s_at	En:ENSG00000167601	En:ENSG00000167601	En:ENSG00000167601	En:ENSG00000167601	En:ENSG00000167601
X:206681_x_at	En:ENSG00000169347	En:ENSG00000169347	En:ENSG00000169347	En:ENSG00000169347	En:ENSG00000169347
X:211960_s_at	En:ENSG00000075785	En:ENSG00000075785	En:ENSG00000075785	En:ENSG00000075785	En:ENSG00000075785
X:201536_at	En:ENSG00000108861	En:ENSG00000108861	En:ENSG00000108861	En:ENSG00000108861	En:ENSG00000108861
X:219935_at	En:ENSG00000154736	En:ENSG00000154736	En:ENSG00000154736	En:ENSG00000154736	En:ENSG00000154736
X:201760_s_at	En:ENSG00000176871	En:ENSG00000176871	En:ENSG00000176871	En:ENSG00000176871	En:ENSG00000176871
X:202115_s_at	En:ENSG00000188976	En:ENSG00000188976	En:ENSG00000188976	En:ENSG00000188976	En:ENSG00000188976
X:200841_s_at	En:ENSG00000136628	En:ENSG00000136628	En:ENSG00000136628	En:ENSG00000136628	En:ENSG00000136628
X:51146_at	En:ENSG00000060642	En:ENSG00000060642	En:ENSG00000060642	En:ENSG00000060642	En:ENSG00000060642
X:206453_s_at	En:ENSG00000165795	En:ENSG00000165795	En:ENSG00000165795	En:ENSG00000165795	En:ENSG00000165795
X:210951_x_at	En:ENSG00000069974	En:ENSG00000069974	En:ENSG00000069974	En:ENSG00000069974	En:ENSG00000069974
X:212551_at	En:ENSG00000112186	En:ENSG00000112186	En:ENSG00000112186	En:ENSG00000112186	En:ENSG00000112186
X:206854_s_at	En:ENSG00000135341	En:ENSG00000135341	En:ENSG00000135341	En:ENSG00000135341	En:ENSG00000135341
X:212146_at	En:ENSG00000116786	En:ENSG00000116786	En:ENSG00000116786	En:ENSG00000116786	En:ENSG00000116786
X:201161_s_at	En:ENSG00000060138	En:ENSG00000060138	En:ENSG00000060138	En:ENSG00000060138	En:ENSG00000060138
X:35776_at	En:ENSG00000205726	En:ENSG00000205726	En:ENSG00000205726	En:ENSG00000205726	En:ENSG00000205726
X:201775_s_at	En:ENSG00000159658	En:ENSG00000159658	En:ENSG00000159658	En:ENSG00000159658	En:ENSG00000159658
X:205935_at	En:ENSG00000103241	En:ENSG00000103241	En:ENSG00000103241	En:ENSG00000103241	En:ENSG00000103241
X:214281_s_at	En:ENSG00000163743	En:ENSG00000163743	En:ENSG00000163743	En:ENSG00000163743	En:ENSG00000163743
X:206792_x_at	En:ENSG00000105650	En:ENSG00000105650	En:ENSG00000105650	En:ENSG00000105650	En:ENSG00000105650
X:215199_at		En:ENSG00000122786
X:74694_s_at	En:ENSG00000177548	En:ENSG00000177548	En:ENSG00000177548	En:ENSG00000177548	En:ENSG00000177548
X:215473_at
X:214520_at	En:ENSG00000176692	En:ENSG00000176692	En:ENSG00000176692	En:ENSG00000176692	En:ENSG00000176692
X:212591_at	En:ENSG00000188739	En:ENSG00000054267 /// En:ENSG00000188739	En:ENSG00000188739	En:ENSG00000188739	En:ENSG00000188739
X:205009_at	En:ENSG00000160182	En:ENSG00000160182	En:ENSG00000160182	En:ENSG00000160182	En:ENSG00000160182
X:214958_s_at	En:ENSG00000141524	En:ENSG00000141524	En:ENSG00000141524	En:ENSG00000141524	En:ENSG00000141524
X:208523_x_at	En:ENSG00000168242	En:ENSG00000168242	En:ENSG00000168242	En:ENSG00000168242	En:ENSG00000168242
X:202171_at	En:ENSG00000136451	En:ENSG00000232130 /// En:ENSG00000136451	En:ENSG00000136451	En:ENSG00000136451	En:ENSG00000136451
X:214402_s_at	En:ENSG00000198089	En:ENSG00000198089	En:ENSG00000198089	En:ENSG00000198089	En:ENSG00000198089
X:201527_at	En:ENSG00000128524	En:ENSG00000226138 /// En:ENSG00000128524	En:ENSG00000128524	En:ENSG00000128524	En:ENSG00000128524
X:203639_s_at	En:ENSG00000066468	En:ENSG00000066468	En:ENSG00000066468	En:ENSG00000066468	En:ENSG00000066468
X:201346_at	En:ENSG00000006831	En:ENSG00000006831	En:ENSG00000006831	En:ENSG00000006831	En:ENSG00000006831
X:214283_at	En:ENSG00000109084	En:ENSG00000109084	En:ENSG00000109084	En:ENSG00000109084	En:ENSG00000109084
X:201451_x_at
X:205630_at	En:ENSG00000147571	En:ENSG00000147571	En:ENSG00000147571	En:ENSG00000147571	En:ENSG00000147571
X:214815_at		En:ENSG00000197323
X:210235_s_at	En:ENSG00000131626	En:ENSG00000131626	En:ENSG00000131626	En:ENSG00000131626	En:ENSG00000131626
X:38340_at	En:ENSG00000130787	En:ENSG00000130787	En:ENSG00000130787	En:ENSG00000130787	En:ENSG00000130787
X:208273_at	En:ENSG00000197472	En:ENSG00000197472	En:ENSG00000197472	En:ENSG00000197472	En:ENSG00000197472
X:208498_s_at	En:ENSG00000174876 /// En:ENSG00000187733 /// En:ENSG00000197839 /// En:ENSG00000219295 /// En:ENSG00000051415 /// En:ENSG00000196318	En:ENSG00000174876 /// En:ENSG00000187733 /// En:ENSG00000237763 /// En:ENSG00000243480 /// En:ENSG00000240038 /// En:ENSG00000227408	En:ENSG00000174876 /// En:ENSG00000187733 /// En:ENSG00000197839 /// En:ENSG00000051415 /// En:ENSG00000219295 /// En:ENSG00000196318	En:ENSG00000174876 /// En:ENSG00000187733 /// En:ENSG00000197839 /// En:ENSG00000051415 /// En:ENSG00000196318	En:ENSG00000174876 /// En:ENSG00000187733 /// En:ENSG00000197839 /// En:ENSG00000219295 /// En:ENSG00000051415 /// En:ENSG00000196318
X:211695_x_at	En:ENSG00000185499	En:ENSG00000185499	En:ENSG00000185499	En:ENSG00000185499	En:ENSG00000185499
X:205603_s_at	En:ENSG00000147202	En:ENSG00000147202	En:ENSG00000147202	En:ENSG00000147202	En:ENSG00000147202
X:219478_at	En:ENSG00000103175	En:ENSG00000103175	En:ENSG00000103175	En:ENSG00000103175	En:ENSG00000103175
X:221602_s_at	En:ENSG00000162894	En:ENSG00000162894	En:ENSG00000162894	En:ENSG00000162894	En:ENSG00000162894
X:221464_at	En:ENSG00000184166	En:ENSG00000184166	En:ENSG00000184166	En:ENSG00000184166	En:ENSG00000184166
X:202312_s_at	En:ENSG00000108821	En:ENSG00000108821	En:ENSG00000108821	En:ENSG00000108821	En:ENSG00000108821
X:215309_at	En:ENSG00000175176	En:ENSG00000175176	En:ENSG00000175176	En:ENSG00000175176	En:ENSG00000175176
X:214132_at
X:208432_s_at	En:ENSG00000198216	En:ENSG00000198216	En:ENSG00000198216	En:ENSG00000198216	En:ENSG00000198216
X:205752_s_at	En:ENSG00000134201	En:ENSG00000134201	En:ENSG00000134201	En:ENSG00000134201	En:ENSG00000134201
X:219845_at	En:ENSG00000131668	En:ENSG00000131668	En:ENSG00000131668	En:ENSG00000131668	En:ENSG00000131668
X:203492_x_at	En:ENSG00000166037	En:ENSG00000166037	En:ENSG00000166037	En:ENSG00000166037	En:ENSG00000166037
X:217283_at
X:206564_at	En:ENSG00000125510	En:ENSG00000125510	En:ENSG00000125510	En:ENSG00000125510	En:ENSG00000125510
X:209579_s_at	En:ENSG00000129071	En:ENSG00000129071	En:ENSG00000129071	En:ENSG00000129071	En:ENSG00000129071
X:213600_at	En:ENSG00000105738	En:ENSG00000105738	En:ENSG00000105738	En:ENSG00000105738	En:ENSG00000105738
X:221644_s_at	En:ENSG00000164175	En:ENSG00000164175	En:ENSG00000164175	En:ENSG00000164175	En:ENSG00000164175
X:206078_at	En:ENSG00000160145	En:ENSG00000160145	En:ENSG00000160145	En:ENSG00000160145	En:ENSG00000160145
X:201836_s_at	En:ENSG00000119760	En:ENSG00000119760	En:ENSG00000119760	En:ENSG00000119760	En:ENSG00000119760
X:204298_s_at	En:ENSG00000113083	En:ENSG00000113083	En:ENSG00000113083	En:ENSG00000113083	En:ENSG00000113083
X:219963_at	En:ENSG00000079393	En:ENSG00000079393	En:ENSG00000079393	En:ENSG00000079393	En:ENSG00000079393
X:220558_x_at	En:ENSG00000064201	En:ENSG00000064201	En:ENSG00000064201	En:ENSG00000064201	En:ENSG00000064201
X:209791_at	En:ENSG00000117115	En:ENSG00000117115	En:ENSG00000117115	En:ENSG00000117115	En:ENSG00000117115
X:216966_at
X:207552_at	En:ENSG00000135390	En:ENSG00000135390	En:ENSG00000135390	En:ENSG00000135390	En:ENSG00000135390
X:217866_at	En:ENSG00000149532	En:ENSG00000149532	En:ENSG00000149532	En:ENSG00000149532	En:ENSG00000149532
X:219912_s_at
X:213807_x_at	En:ENSG00000105976	En:ENSG00000105976	En:ENSG00000105976	En:ENSG00000105976	En:ENSG00000105976
X:209165_at
X:219272_at	En:ENSG00000116525	En:ENSG00000116525	En:ENSG00000116525	En:ENSG00000116525	En:ENSG00000116525
X:211369_at
X:204538_x_at	En:ENSG00000183458 /// En:ENSG00000183793 /// En:ENSG00000169246 /// En:ENSG00000169203 /// En:ENSG00000196908 /// En:ENSG00000185864 /// En:ENSG00000198064 /// En:ENSG00000185208 /// En:ENSG00000214940 /// En:ENSG00000205746 /// En:ENSG00000183889 /// En:ENSG00000214967 /// En:ENSG00000183426 /// En:ENSG00000069651	En:ENSG00000214940 /// En:ENSG00000183793 /// En:ENSG00000183889 /// En:ENSG00000214967 /// En:ENSG00000196908 /// En:ENSG00000224712 /// En:ENSG00000183426 /// En:ENSG00000233024 /// En:ENSG00000241083 /// En:ENSG00000188599	En:ENSG00000183458 /// En:ENSG00000183793 /// En:ENSG00000169246 /// En:ENSG00000169203 /// En:ENSG00000196908 /// En:ENSG00000185864 /// En:ENSG00000198064 /// En:ENSG00000214940 /// En:ENSG00000185208 /// En:ENSG00000205746 /// En:ENSG00000183889 /// En:ENSG00000214967 /// En:ENSG00000183426 /// En:ENSG00000069651	En:ENSG00000183458 /// En:ENSG00000183793 /// En:ENSG00000169246 /// En:ENSG00000169203 /// En:ENSG00000196908 /// En:ENSG00000185864 /// En:ENSG00000198064 /// En:ENSG00000214940 /// En:ENSG00000185208 /// En:ENSG00000205746 /// En:ENSG00000183889 /// En:ENSG00000214967 /// En:ENSG00000183426 /// En:ENSG00000069651	En:ENSG00000183458 /// En:ENSG00000183793 /// En:ENSG00000169246 /// En:ENSG00000169203 /// En:ENSG00000196908 /// En:ENSG00000185864 /// En:ENSG00000198064 /// En:ENSG00000185208 /// En:ENSG00000214940 /// En:ENSG00000205746 /// En:ENSG00000183889 /// En:ENSG00000214967 /// En:ENSG00000183426 /// En:ENSG00000069651
X:208538_at	En:ENSG00000184701	En:ENSG00000184701	En:ENSG00000184701	En:ENSG00000184701	En:ENSG00000184701
X:208502_s_at	En:ENSG00000069011	En:ENSG00000069011	En:ENSG00000069011	En:ENSG00000069011	En:ENSG00000069011
X:206025_s_at	En:ENSG00000123610	En:ENSG00000123610	En:ENSG00000123610	En:ENSG00000123610	En:ENSG00000123610
X:217469_at	En:ENSG00000211891	En:ENSG00000227468 /// En:ENSG00000211891	En:ENSG00000211891	En:ENSG00000211891	En:ENSG00000211891
X:200902_at	En:ENSG00000183291	En:ENSG00000183291	En:ENSG00000183291	En:ENSG00000183291	En:ENSG00000183291
X:201531_at	En:ENSG00000128016	En:ENSG00000128016	En:ENSG00000128016	En:ENSG00000128016	En:ENSG00000128016
X:208783_s_at	En:ENSG00000117335	En:ENSG00000117335	En:ENSG00000117335	En:ENSG00000117335	En:ENSG00000117335
X:219998_at	En:ENSG00000119862	En:ENSG00000119862	En:ENSG00000119862	En:ENSG00000119862	En:ENSG00000119862
X:216596_at
X:220124_at	En:ENSG00000127688	En:ENSG00000127688	En:ENSG00000127688	En:ENSG00000127688	En:ENSG00000127688
X:205905_s_at	En:ENSG00000206449 /// En:ENSG00000137315 /// En:ENSG00000184444 /// En:ENSG00000204516 /// En:ENSG00000183214 /// En:ENSG00000204520	En:ENSG00000224378 /// En:ENSG00000206449 /// En:ENSG00000235233 /// En:ENSG00000204516 /// En:ENSG00000231225 /// En:ENSG00000204520 /// En:ENSG00000233051 /// En:ENSG00000227772 /// En:ENSG00000231179 /// En:ENSG00000234218 /// En:ENSG00000231372 /// En:ENSG00000183214 /// En:ENSG00000238289	En:ENSG00000206449 /// En:ENSG00000137315 /// En:ENSG00000184444 /// En:ENSG00000204516 /// En:ENSG00000183214 /// En:ENSG00000204520	En:ENSG00000206449 /// En:ENSG00000137315 /// En:ENSG00000184444 /// En:ENSG00000204516 /// En:ENSG00000183214 /// En:ENSG00000204520	En:ENSG00000206449 /// En:ENSG00000137315 /// En:ENSG00000184444 /// En:ENSG00000204516 /// En:ENSG00000183214 /// En:ENSG00000204520
X:213617_s_at	En:ENSG00000134779	En:ENSG00000134779	En:ENSG00000134779	En:ENSG00000134779	En:ENSG00000134779
X:222110_at	En:ENSG00000119231	En:ENSG00000119231	En:ENSG00000119231	En:ENSG00000119231	En:ENSG00000119231
X:201539_s_at	En:ENSG00000022267	En:ENSG00000022267	En:ENSG00000022267	En:ENSG00000022267	En:ENSG00000022267
X:207533_at	En:ENSG00000108702	En:ENSG00000108702	En:ENSG00000108702	En:ENSG00000108702	En:ENSG00000108702
X:58367_s_at	En:ENSG00000105136	En:ENSG00000105136	En:ENSG00000105136	En:ENSG00000105136	En:ENSG00000105136
X:205346_at	En:ENSG00000157350	En:ENSG00000157350	En:ENSG00000157350	En:ENSG00000157350	En:ENSG00000157350
X:213052_at		En:ENSG00000114302
X:216916_s_at	En:ENSG00000198010	En:ENSG00000198010	En:ENSG00000198010	En:ENSG00000198010	En:ENSG00000198010
X:214894_x_at	En:ENSG00000127603	En:ENSG00000127603	En:ENSG00000127603	En:ENSG00000127603	En:ENSG00000127603
X:205908_s_at	En:ENSG00000127083	En:ENSG00000127083	En:ENSG00000127083	En:ENSG00000127083	En:ENSG00000127083
X:210345_s_at	En:ENSG00000007174	En:ENSG00000007174	En:ENSG00000007174	En:ENSG00000007174	En:ENSG00000007174
X:203256_at	En:ENSG00000062038	En:ENSG00000062038	En:ENSG00000062038	En:ENSG00000062038	En:ENSG00000062038
X:213874_at	En:ENSG00000100665	En:ENSG00000100665	En:ENSG00000100665	En:ENSG00000100665	En:ENSG00000100665
X:206641_at	En:ENSG00000048462	En:ENSG00000048462	En:ENSG00000048462	En:ENSG00000048462	En:ENSG00000048462
X:215867_x_at	En:ENSG00000074410	En:ENSG00000074410	En:ENSG00000074410	En:ENSG00000074410	En:ENSG00000074410
X:206820_at
X:202778_s_at	En:ENSG00000121741	En:ENSG00000121741	En:ENSG00000121741	En:ENSG00000121741	En:ENSG00000121741
X:204348_s_at	En:ENSG00000162433	En:ENSG00000233381 /// En:ENSG00000162433	En:ENSG00000162433	En:ENSG00000162433	En:ENSG00000162433
X:209539_at	En:ENSG00000129675	En:ENSG00000129675	En:ENSG00000129675	En:ENSG00000129675	En:ENSG00000129675
X:220763_at		En:ENSG00000165868
X:221413_at	En:ENSG00000170049	En:ENSG00000170049	En:ENSG00000170049	En:ENSG00000170049	En:ENSG00000170049
X:221545_x_at	En:ENSG00000175221	En:ENSG00000175221	En:ENSG00000175221	En:ENSG00000175221	En:ENSG00000175221
X:216436_at
X:213841_at
X:203676_at	En:ENSG00000135677	En:ENSG00000135677	En:ENSG00000135677	En:ENSG00000135677	En:ENSG00000135677
X:205476_at	En:ENSG00000115009	En:ENSG00000115009	En:ENSG00000115009	En:ENSG00000115009	En:ENSG00000115009
X:211918_x_at	En:ENSG00000116183	En:ENSG00000116183	En:ENSG00000116183	En:ENSG00000116183	En:ENSG00000116183
X:219588_s_at	En:ENSG00000146918	En:ENSG00000146918	En:ENSG00000146918	En:ENSG00000146918	En:ENSG00000146918
X:205777_at	En:ENSG00000130829	En:ENSG00000130829	En:ENSG00000130829	En:ENSG00000130829	En:ENSG00000130829
X:201151_s_at	En:ENSG00000152601	En:ENSG00000152601	En:ENSG00000152601	En:ENSG00000152601	En:ENSG00000152601
X:203253_s_at	En:ENSG00000145725	En:ENSG00000145725	En:ENSG00000145725	En:ENSG00000145725	En:ENSG00000145725
X:218938_at	En:ENSG00000107872	En:ENSG00000107872	En:ENSG00000107872	En:ENSG00000107872	En:ENSG00000107872
X:203563_at	En:ENSG00000196526	En:ENSG00000196526	En:ENSG00000196526	En:ENSG00000196526	En:ENSG00000196526
X:219463_at	En:ENSG00000125869	En:ENSG00000125869	En:ENSG00000125869	En:ENSG00000125869	En:ENSG00000125869
X:44673_at	En:ENSG00000088827	En:ENSG00000088827	En:ENSG00000088827	En:ENSG00000088827	En:ENSG00000088827
X:218729_at	En:ENSG00000079257	En:ENSG00000079257	En:ENSG00000079257	En:ENSG00000079257	En:ENSG00000079257
X:210065_s_at	En:ENSG00000114638	En:ENSG00000114638	En:ENSG00000114638	En:ENSG00000114638	En:ENSG00000114638
X:218673_s_at	En:ENSG00000197548	En:ENSG00000197548	En:ENSG00000197548	En:ENSG00000197548	En:ENSG00000197548
X:201975_at	En:ENSG00000130779	En:ENSG00000130779	En:ENSG00000130779	En:ENSG00000130779	En:ENSG00000130779
X:221322_at	En:ENSG00000105954	En:ENSG00000105954	En:ENSG00000105954	En:ENSG00000105954	En:ENSG00000105954
X:216324_at
X:202265_at	En:ENSG00000168283	En:ENSG00000168283	En:ENSG00000168283	En:ENSG00000168283	En:ENSG00000168283
X:210986_s_at	En:ENSG00000140416	En:ENSG00000140416	En:ENSG00000140416	En:ENSG00000140416	En:ENSG00000140416
X:221872_at	En:ENSG00000118849	En:ENSG00000118849	En:ENSG00000118849	En:ENSG00000118849	En:ENSG00000118849
X:219002_at	En:ENSG00000138399	En:ENSG00000138399	En:ENSG00000138399	En:ENSG00000138399	En:ENSG00000138399
X:209274_s_at	En:ENSG00000217416 /// En:ENSG00000135070	En:ENSG00000135070	En:ENSG00000217416 /// En:ENSG00000135070	En:ENSG00000217416 /// En:ENSG00000135070	En:ENSG00000217416 /// En:ENSG00000135070
X:217212_s_at	En:ENSG00000124334 /// En:ENSG00000219509 /// En:ENSG00000217176	En:ENSG00000124334 /// En:ENSG00000226942	En:ENSG00000124334 /// En:ENSG00000219509 /// En:ENSG00000217176	En:ENSG00000124334	En:ENSG00000124334 /// En:ENSG00000219509 /// En:ENSG00000217176
X:207541_s_at	En:ENSG00000171824	En:ENSG00000171824	En:ENSG00000171824	En:ENSG00000171824	En:ENSG00000171824
X:219719_at	En:ENSG00000131097	En:ENSG00000131097	En:ENSG00000131097	En:ENSG00000131097	En:ENSG00000131097
X:214103_s_at
X:206426_at	En:ENSG00000120215	En:ENSG00000120215	En:ENSG00000120215	En:ENSG00000120215	En:ENSG00000120215
X:216234_s_at	En:ENSG00000072062	En:ENSG00000072062	En:ENSG00000072062	En:ENSG00000072062	En:ENSG00000072062
X:208349_at	En:ENSG00000104321	En:ENSG00000104321	En:ENSG00000104321	En:ENSG00000104321	En:ENSG00000104321
X:219671_at	En:ENSG00000116983	En:ENSG00000116983	En:ENSG00000116983	En:ENSG00000116983	En:ENSG00000116983
X:214910_s_at	En:ENSG00000206304 /// En:ENSG00000206409 /// En:ENSG00000204444	En:ENSG00000235754 /// En:ENSG00000226215 /// En:ENSG00000231974 /// En:ENSG00000224290 /// En:ENSG00000206409 /// En:ENSG00000227567 /// En:ENSG00000204444	En:ENSG00000206304 /// En:ENSG00000206409 /// En:ENSG00000204444	En:ENSG00000206304 /// En:ENSG00000206409 /// En:ENSG00000204444	En:ENSG00000206304 /// En:ENSG00000206409 /// En:ENSG00000204444
X:220973_s_at	En:ENSG00000179526	En:ENSG00000179526	En:ENSG00000179526	En:ENSG00000179526	En:ENSG00000179526
X:202101_s_at	En:ENSG00000144118	En:ENSG00000144118	En:ENSG00000144118	En:ENSG00000144118	En:ENSG00000144118
X:220022_at	En:ENSG00000198185	En:ENSG00000198185	En:ENSG00000198185	En:ENSG00000198185	En:ENSG00000198185
X:220013_at	En:ENSG00000105131	En:ENSG00000105131	En:ENSG00000105131	En:ENSG00000105131	En:ENSG00000105131
X:218713_at	En:ENSG00000128915	En:ENSG00000128915	En:ENSG00000128915	En:ENSG00000128915	En:ENSG00000128915
X:213325_at	En:ENSG00000177707	En:ENSG00000177707	En:ENSG00000177707	En:ENSG00000177707	En:ENSG00000177707
X:215912_at	En:ENSG00000087258	En:ENSG00000087258	En:ENSG00000087258	En:ENSG00000087258	En:ENSG00000087258
X:212448_at	En:ENSG00000049759	En:ENSG00000049759	En:ENSG00000049759	En:ENSG00000049759	En:ENSG00000049759
X:217118_s_at	En:ENSG00000100364	En:ENSG00000100364	En:ENSG00000100364	En:ENSG00000100364	En:ENSG00000100364
X:215683_at
X:218803_at	En:ENSG00000072609	En:ENSG00000072609	En:ENSG00000072609	En:ENSG00000072609	En:ENSG00000072609
X:213079_at	En:ENSG00000158526	En:ENSG00000158526	En:ENSG00000158526	En:ENSG00000158526	En:ENSG00000158526
X:220032_at	En:ENSG00000106034	En:ENSG00000106034	En:ENSG00000106034	En:ENSG00000106034	En:ENSG00000106034
X:214933_at	En:ENSG00000141837	En:ENSG00000141837	En:ENSG00000141837	En:ENSG00000141837	En:ENSG00000141837
X:206906_at	En:ENSG00000105376	En:ENSG00000105376	En:ENSG00000105376	En:ENSG00000105376	En:ENSG00000105376
X:206643_at	En:ENSG00000084110	En:ENSG00000084110	En:ENSG00000084110	En:ENSG00000084110	En:ENSG00000084110
X:222382_x_at
X:209183_s_at	En:ENSG00000165507	En:ENSG00000165507	En:ENSG00000165507	En:ENSG00000165507	En:ENSG00000165507
X:207924_x_at	En:ENSG00000125618	En:ENSG00000125618	En:ENSG00000125618	En:ENSG00000125618	En:ENSG00000125618
X:207626_s_at	En:ENSG00000003989	En:ENSG00000003989	En:ENSG00000003989	En:ENSG00000003989	En:ENSG00000003989
X:217484_at		En:ENSG00000203710
X:209682_at	En:ENSG00000114423	En:ENSG00000114423	En:ENSG00000114423	En:ENSG00000114423	En:ENSG00000114423
X:212238_at	En:ENSG00000171456	En:ENSG00000171456	En:ENSG00000171456	En:ENSG00000171456	En:ENSG00000171456
X:213880_at
X:211054_at		En:ENSG00000119509
X:217768_at	En:ENSG00000087302	En:ENSG00000087302	En:ENSG00000087302	En:ENSG00000087302	En:ENSG00000087302
X:201845_s_at	En:ENSG00000163602	En:ENSG00000163602	En:ENSG00000163602	En:ENSG00000163602	En:ENSG00000163602
X:207021_at	En:ENSG00000042813	En:ENSG00000042813	En:ENSG00000042813	En:ENSG00000042813	En:ENSG00000042813
X:209572_s_at	En:ENSG00000074266	En:ENSG00000074266	En:ENSG00000074266	En:ENSG00000074266	En:ENSG00000074266
X:212571_at	En:ENSG00000100888	En:ENSG00000100888	En:ENSG00000100888	En:ENSG00000100888	En:ENSG00000100888
X:218517_at	En:ENSG00000077684	En:ENSG00000077684	En:ENSG00000077684	En:ENSG00000077684	En:ENSG00000077684
X:209076_s_at	En:ENSG00000141580	En:ENSG00000141580	En:ENSG00000141580	En:ENSG00000141580	En:ENSG00000141580
X:212361_s_at		En:ENSG00000174437
X:201118_at	En:ENSG00000142657 /// En:ENSG00000215496	En:ENSG00000142657	En:ENSG00000142657 /// En:ENSG00000215496	En:ENSG00000142657	En:ENSG00000142657
X:220234_at	En:ENSG00000178538	En:ENSG00000178538	En:ENSG00000178538	En:ENSG00000178538	En:ENSG00000178538
X:216331_at	En:ENSG00000135424	En:ENSG00000135424	En:ENSG00000135424	En:ENSG00000135424	En:ENSG00000135424
X:218440_at	En:ENSG00000078070	En:ENSG00000078070	En:ENSG00000078070	En:ENSG00000078070	En:ENSG00000078070
X:217447_at
X:204308_s_at	En:ENSG00000196663	En:ENSG00000196663	En:ENSG00000196663	En:ENSG00000196663	En:ENSG00000196663
X:221052_at	En:ENSG00000182134	En:ENSG00000182134	En:ENSG00000182134	En:ENSG00000182134	En:ENSG00000182134
X:211623_s_at	En:ENSG00000105202	En:ENSG00000105202	En:ENSG00000105202	En:ENSG00000105202	En:ENSG00000105202
X:201153_s_at	En:ENSG00000152601	En:ENSG00000152601	En:ENSG00000152601	En:ENSG00000152601	En:ENSG00000152601
X:211565_at		En:ENSG00000225278
X:214355_x_at	En:ENSG00000208312 /// En:ENSG00000176366 /// En:ENSG00000196130	En:ENSG00000242426 /// En:ENSG00000225932 /// En:ENSG00000170356 /// En:ENSG00000233768 /// En:ENSG00000236761 /// En:ENSG00000176366 /// En:ENSG00000244479 /// En:ENSG00000241820 /// En:ENSG00000244693 /// En:ENSG00000176227	En:ENSG00000176366 /// En:ENSG00000208312 /// En:ENSG00000196130		En:ENSG00000208312 /// En:ENSG00000176366 /// En:ENSG00000196130
X:217418_x_at	En:ENSG00000156738	En:ENSG00000156738	En:ENSG00000156738	En:ENSG00000156738	En:ENSG00000156738
X:214278_s_at
X:217290_at	En:ENSG00000220541	En:ENSG00000220541	En:ENSG00000220541		En:ENSG00000220541
X:221426_s_at	En:ENSG00000159961	En:ENSG00000159961	En:ENSG00000159961	En:ENSG00000159961	En:ENSG00000159961
X:220089_at	En:ENSG00000087299	En:ENSG00000087299	En:ENSG00000087299	En:ENSG00000087299	En:ENSG00000087299
X:222263_at	En:ENSG00000127526	En:ENSG00000127526 /// En:ENSG00000141979	En:ENSG00000127526	En:ENSG00000127526	En:ENSG00000127526
X:209825_s_at	En:ENSG00000143179	En:ENSG00000143179	En:ENSG00000143179	En:ENSG00000143179	En:ENSG00000143179
X:220286_at		En:ENSG00000166912
X:212015_x_at	En:ENSG00000011304	En:ENSG00000011304	En:ENSG00000011304	En:ENSG00000011304	En:ENSG00000011304
X:213793_s_at	En:ENSG00000152413	En:ENSG00000152413	En:ENSG00000152413	En:ENSG00000152413	En:ENSG00000152413
X:210563_x_at	En:ENSG00000003402	En:ENSG00000003402	En:ENSG00000003402	En:ENSG00000003402	En:ENSG00000003402
X:211640_x_at
X:207153_s_at	En:ENSG00000174842	En:ENSG00000174842	En:ENSG00000174842	En:ENSG00000174842	En:ENSG00000174842
X:203437_at	En:ENSG00000178307	En:ENSG00000178307	En:ENSG00000178307	En:ENSG00000178307	En:ENSG00000178307
X:219684_at	En:ENSG00000136514	En:ENSG00000136514	En:ENSG00000136514	En:ENSG00000136514	En:ENSG00000136514
X:221951_at	En:ENSG00000177042	En:ENSG00000177042	En:ENSG00000177042	En:ENSG00000177042	En:ENSG00000177042
X:204165_at	En:ENSG00000112290	En:ENSG00000112290	En:ENSG00000112290	En:ENSG00000112290	En:ENSG00000112290
X:218889_at	En:ENSG00000173145	En:ENSG00000173145	En:ENSG00000173145	En:ENSG00000173145	En:ENSG00000173145
X:202355_s_at	En:ENSG00000125651	En:ENSG00000125651	En:ENSG00000125651	En:ENSG00000125651	En:ENSG00000125651
X:210741_at
X:217686_at
X:214740_at		En:ENSG00000168255 /// En:ENSG00000214242 /// En:ENSG00000170667 /// En:ENSG00000214783 /// En:ENSG00000228049
X:221227_x_at	En:ENSG00000132423	En:ENSG00000132423	En:ENSG00000132423	En:ENSG00000132423	En:ENSG00000132423
X:217931_at	En:ENSG00000137161	En:ENSG00000137161	En:ENSG00000137161	En:ENSG00000137161	En:ENSG00000137161
X:212453_at	En:ENSG00000198954	En:ENSG00000198954	En:ENSG00000198954	En:ENSG00000198954	En:ENSG00000198954
X:216476_at	En:ENSG00000177306 /// En:ENSG00000177586 /// En:ENSG00000217812 /// En:ENSG00000206014 /// En:ENSG00000196454 /// En:ENSG00000217316 /// En:ENSG00000205848 /// En:ENSG00000182531 /// En:ENSG00000105061 /// En:ENSG00000180494 /// En:ENSG00000205847 /// En:ENSG00000220612 /// En:ENSG00000177400	En:ENSG00000231667	En:ENSG00000177306 /// En:ENSG00000177586 /// En:ENSG00000206014 /// En:ENSG00000196454 /// En:ENSG00000217812 /// En:ENSG00000217316 /// En:ENSG00000205848 /// En:ENSG00000182531 /// En:ENSG00000105061 /// En:ENSG00000180494 /// En:ENSG00000205847 /// En:ENSG00000220612 /// En:ENSG00000177400	En:ENSG00000205847 /// En:ENSG00000206014 /// En:ENSG00000177400	En:ENSG00000177306 /// En:ENSG00000177586 /// En:ENSG00000217812 /// En:ENSG00000206014 /// En:ENSG00000196454 /// En:ENSG00000217316 /// En:ENSG00000205848 /// En:ENSG00000182531 /// En:ENSG00000105061 /// En:ENSG00000180494 /// En:ENSG00000205847 /// En:ENSG00000220612 /// En:ENSG00000177400
X:222151_s_at	En:ENSG00000182923	En:ENSG00000182923	En:ENSG00000182923	En:ENSG00000182923	En:ENSG00000182923
X:218342_s_at	En:ENSG00000099219	En:ENSG00000099219	En:ENSG00000099219	En:ENSG00000099219	En:ENSG00000099219
X:211604_x_at	En:ENSG00000173805	En:ENSG00000173805	En:ENSG00000173805	En:ENSG00000173805	En:ENSG00000173805
X:44696_at	En:ENSG00000107021	En:ENSG00000107021	En:ENSG00000107021	En:ENSG00000107021	En:ENSG00000107021
X:207740_s_at	En:ENSG00000213024	En:ENSG00000213024 /// En:ENSG00000104951	En:ENSG00000213024	En:ENSG00000213024	En:ENSG00000213024
X:207214_at	En:ENSG00000122711	En:ENSG00000122711	En:ENSG00000122711	En:ENSG00000122711	En:ENSG00000122711
X:207809_s_at	En:ENSG00000071553	En:ENSG00000071553	En:ENSG00000071553	En:ENSG00000071553	En:ENSG00000071553
X:220835_s_at	En:ENSG00000215421	En:ENSG00000215421	En:ENSG00000215421	En:ENSG00000215421	En:ENSG00000215421
X:219503_s_at	En:ENSG00000088726	En:ENSG00000088726	En:ENSG00000088726	En:ENSG00000088726	En:ENSG00000088726
X:208756_at	En:ENSG00000084623	En:ENSG00000084623	En:ENSG00000084623	En:ENSG00000084623	En:ENSG00000084623
X:207229_at	En:ENSG00000021602	En:ENSG00000021602	En:ENSG00000021602	En:ENSG00000021602	En:ENSG00000021602
X:214107_x_at	En:ENSG00000174093 /// En:ENSG00000213474 /// En:ENSG00000141279	En:ENSG00000174093 /// En:ENSG00000141279	En:ENSG00000174093 /// En:ENSG00000213474 /// En:ENSG00000141279	En:ENSG00000174093 /// En:ENSG00000213474 /// En:ENSG00000141279	En:ENSG00000174093 /// En:ENSG00000213474 /// En:ENSG00000141279
X:200772_x_at	En:ENSG00000222025 /// En:ENSG00000197744 /// En:ENSG00000187514 /// En:ENSG00000198134 /// En:ENSG00000214182	En:ENSG00000230743 /// En:ENSG00000197744 /// En:ENSG00000187514 /// En:ENSG00000214182	En:ENSG00000222025 /// En:ENSG00000197744 /// En:ENSG00000187514 /// En:ENSG00000198134 /// En:ENSG00000214182	En:ENSG00000197744 /// En:ENSG00000187514	En:ENSG00000222025 /// En:ENSG00000197744 /// En:ENSG00000187514 /// En:ENSG00000198134 /// En:ENSG00000214182
X:201951_at	En:ENSG00000170017	En:ENSG00000170017	En:ENSG00000170017	En:ENSG00000170017	En:ENSG00000170017
X:214081_at	En:ENSG00000161381	En:ENSG00000161381	En:ENSG00000161381	En:ENSG00000161381	En:ENSG00000161381
X:213940_s_at	En:ENSG00000187239	En:ENSG00000187239	En:ENSG00000187239	En:ENSG00000187239	En:ENSG00000187239
X:214658_at		En:ENSG00000134970 /// En:ENSG00000243414
X:204404_at	En:ENSG00000064651	En:ENSG00000064651	En:ENSG00000064651	En:ENSG00000064651	En:ENSG00000064651
X:204558_at	En:ENSG00000085999	En:ENSG00000085999	En:ENSG00000085999	En:ENSG00000085999	En:ENSG00000085999
X:210812_at
X:206087_x_at		En:ENSG00000010704
X:220620_at	En:ENSG00000169509	En:ENSG00000169509	En:ENSG00000169509	En:ENSG00000169509	En:ENSG00000169509
X:207531_at	En:ENSG00000163254	En:ENSG00000163254	En:ENSG00000163254	En:ENSG00000163254	En:ENSG00000163254
X:220892_s_at	En:ENSG00000217763 /// En:ENSG00000135069	En:ENSG00000135069	En:ENSG00000217763 /// En:ENSG00000135069	En:ENSG00000135069	En:ENSG00000217763 /// En:ENSG00000135069
X:205883_at	En:ENSG00000109906	En:ENSG00000109906	En:ENSG00000109906	En:ENSG00000109906	En:ENSG00000109906
X:206515_at
X:208122_x_at	En:ENSG00000215767 /// En:ENSG00000221957 /// En:ENSG00000125498 /// En:ENSG00000215757		En:ENSG00000215767 /// En:ENSG00000221957 /// En:ENSG00000125498 /// En:ENSG00000215757	En:ENSG00000215767 /// En:ENSG00000221957 /// En:ENSG00000125498 /// En:ENSG00000215757	En:ENSG00000215767 /// En:ENSG00000221957 /// En:ENSG00000125498 /// En:ENSG00000215757
X:218876_at	En:ENSG00000159713	En:ENSG00000159713 /// En:ENSG00000239194	En:ENSG00000159713	En:ENSG00000159713	En:ENSG00000159713
X:221319_at	En:ENSG00000120322 /// En:ENSG00000196963	En:ENSG00000120322 /// En:ENSG00000196963	En:ENSG00000120322 /// En:ENSG00000196963	En:ENSG00000120322 /// En:ENSG00000196963	En:ENSG00000120322 /// En:ENSG00000196963
X:219685_at	En:ENSG00000126950	En:ENSG00000126950	En:ENSG00000126950	En:ENSG00000126950	En:ENSG00000126950
X:206875_s_at	En:ENSG00000065613	En:ENSG00000065613	En:ENSG00000065613	En:ENSG00000065613	En:ENSG00000065613
X:218642_s_at	En:ENSG00000170791 /// En:ENSG00000215121	En:ENSG00000170791	En:ENSG00000170791 /// En:ENSG00000215121	En:ENSG00000170791 /// En:ENSG00000215121	En:ENSG00000170791 /// En:ENSG00000215121
X:206408_at		En:ENSG00000146006
X:216969_s_at	En:ENSG00000079616 /// En:ENSG00000215670	En:ENSG00000079616	En:ENSG00000079616 /// En:ENSG00000215670	En:ENSG00000079616 /// En:ENSG00000215670	En:ENSG00000079616 /// En:ENSG00000215670
X:217041_at
X:AFFX-r2-Bs-thr-5_s_at
X:211028_s_at	En:ENSG00000138030	En:ENSG00000138030	En:ENSG00000138030	En:ENSG00000138030	En:ENSG00000138030
X:216828_at	En:ENSG00000217081	En:ENSG00000238151	En:ENSG00000217081		En:ENSG00000217081
X:215738_at
X:201965_s_at	En:ENSG00000107290	En:ENSG00000107290	En:ENSG00000107290	En:ENSG00000107290	En:ENSG00000107290
X:212040_at	En:ENSG00000152291	En:ENSG00000152291	En:ENSG00000152291	En:ENSG00000152291	En:ENSG00000152291
X:206298_at	En:ENSG00000128805	En:ENSG00000128805	En:ENSG00000128805	En:ENSG00000128805	En:ENSG00000128805
X:212566_at	En:ENSG00000047849	En:ENSG00000047849	En:ENSG00000047849	En:ENSG00000047849	En:ENSG00000047849
X:45714_at	En:ENSG00000103145	En:ENSG00000103145	En:ENSG00000103145	En:ENSG00000103145	En:ENSG00000103145
X:217669_s_at	En:ENSG00000151320	En:ENSG00000151320	En:ENSG00000151320	En:ENSG00000151320	En:ENSG00000151320
X:217034_at
X:208164_s_at	En:ENSG00000124334 /// En:ENSG00000219509	En:ENSG00000124334 /// En:ENSG00000226942	En:ENSG00000124334 /// En:ENSG00000219509	En:ENSG00000124334	En:ENSG00000124334 /// En:ENSG00000219509
X:216320_x_at	En:ENSG00000173531 /// En:ENSG00000186301 /// En:ENSG00000186715	En:ENSG00000173531 /// En:ENSG00000241165 /// En:ENSG00000186301	En:ENSG00000173531 /// En:ENSG00000186301 /// En:ENSG00000186715	En:ENSG00000173531 /// En:ENSG00000186715	En:ENSG00000173531 /// En:ENSG00000186301 /// En:ENSG00000186715
X:201311_s_at	En:ENSG00000131171	En:ENSG00000131171	En:ENSG00000131171	En:ENSG00000131171	En:ENSG00000131171
X:219712_s_at	En:ENSG00000197417	En:ENSG00000197417	En:ENSG00000197417	En:ENSG00000197417	En:ENSG00000197417
X:209607_x_at	En:ENSG00000196502 /// En:ENSG00000213648 /// En:ENSG00000197165 /// En:ENSG00000213599	En:ENSG00000196502 /// En:ENSG00000213648 /// En:ENSG00000213599	En:ENSG00000196502 /// En:ENSG00000213648 /// En:ENSG00000197165 /// En:ENSG00000213599	En:ENSG00000196502 /// En:ENSG00000213648 /// En:ENSG00000197165 /// En:ENSG00000213599	En:ENSG00000196502 /// En:ENSG00000213648 /// En:ENSG00000197165 /// En:ENSG00000213599
X:205551_at	En:ENSG00000185518	En:ENSG00000185518	En:ENSG00000185518	En:ENSG00000185518	En:ENSG00000185518
X:218616_at	En:ENSG00000138785	En:ENSG00000138785	En:ENSG00000138785	En:ENSG00000138785	En:ENSG00000138785
X:201834_at	En:ENSG00000111725	En:ENSG00000111725	En:ENSG00000111725	En:ENSG00000111725	En:ENSG00000111725
X:210379_s_at	En:ENSG00000198586	En:ENSG00000198586	En:ENSG00000198586	En:ENSG00000198586	En:ENSG00000198586
X:206289_at	En:ENSG00000197576	En:ENSG00000197576 /// En:ENSG00000105997 /// En:ENSG00000239646	En:ENSG00000197576	En:ENSG00000197576	En:ENSG00000197576
X:201803_at	En:ENSG00000047315	En:ENSG00000047315	En:ENSG00000047315	En:ENSG00000047315	En:ENSG00000047315
X:207114_at	En:ENSG00000206398 /// En:ENSG00000111975 /// En:ENSG00000204421	En:ENSG00000228859 /// En:ENSG00000228250 /// En:ENSG00000206398 /// En:ENSG00000204421 /// En:ENSG00000236183 /// En:ENSG00000235452 /// En:ENSG00000235925	En:ENSG00000206398 /// En:ENSG00000111975 /// En:ENSG00000204421	En:ENSG00000206398 /// En:ENSG00000111975 /// En:ENSG00000204421	En:ENSG00000206398 /// En:ENSG00000111975 /// En:ENSG00000204421
X:215436_at
X:209443_at	En:ENSG00000188488	En:ENSG00000188488	En:ENSG00000188488	En:ENSG00000188488	En:ENSG00000188488
X:208652_at	En:ENSG00000113575	En:ENSG00000113575	En:ENSG00000113575	En:ENSG00000113575	En:ENSG00000113575
X:214629_x_at	En:ENSG00000115310	En:ENSG00000115310	En:ENSG00000115310	En:ENSG00000115310	En:ENSG00000115310
X:202069_s_at	En:ENSG00000166411	En:ENSG00000166411	En:ENSG00000166411	En:ENSG00000166411	En:ENSG00000166411
X:202514_at	En:ENSG00000075711	En:ENSG00000075711	En:ENSG00000075711	En:ENSG00000075711	En:ENSG00000075711
X:201248_s_at	En:ENSG00000198911	En:ENSG00000198911	En:ENSG00000198911	En:ENSG00000198911	En:ENSG00000198911
X:217223_s_at	En:ENSG00000169668 /// En:ENSG00000186716 /// En:ENSG00000215456 /// En:ENSG00000215481 /// En:ENSG00000216643	En:ENSG00000240906 /// En:ENSG00000100038 /// En:ENSG00000169668 /// En:ENSG00000186716 /// En:ENSG00000225098 /// En:ENSG00000215481	En:ENSG00000169668 /// En:ENSG00000186716 /// En:ENSG00000215456 /// En:ENSG00000215481 /// En:ENSG00000216643	En:ENSG00000169668 /// En:ENSG00000186716 /// En:ENSG00000215481	En:ENSG00000169668 /// En:ENSG00000186716 /// En:ENSG00000215456 /// En:ENSG00000215481 /// En:ENSG00000216643
X:208464_at	En:ENSG00000152578	En:ENSG00000152578	En:ENSG00000152578	En:ENSG00000152578	En:ENSG00000152578
X:219723_x_at	En:ENSG00000160216	En:ENSG00000160216	En:ENSG00000160216	En:ENSG00000160216	En:ENSG00000160216
X:220633_s_at	En:ENSG00000127483	En:ENSG00000127483	En:ENSG00000127483	En:ENSG00000127483	En:ENSG00000127483
X:215541_s_at	En:ENSG00000131504	En:ENSG00000131504	En:ENSG00000131504	En:ENSG00000131504	En:ENSG00000131504
X:219650_at	En:ENSG00000186871	En:ENSG00000186871	En:ENSG00000186871	En:ENSG00000186871	En:ENSG00000186871
X:200889_s_at	En:ENSG00000124783	En:ENSG00000124783	En:ENSG00000124783	En:ENSG00000124783	En:ENSG00000124783
X:201570_at	En:ENSG00000100347	En:ENSG00000100347	En:ENSG00000100347	En:ENSG00000100347	En:ENSG00000100347
X:217587_at		En:ENSG00000169813
X:210931_at	En:ENSG00000127870	En:ENSG00000233963 /// En:ENSG00000127870	En:ENSG00000127870	En:ENSG00000127870	En:ENSG00000127870
X:205069_s_at	En:ENSG00000145819	En:ENSG00000145819	En:ENSG00000145819	En:ENSG00000145819	En:ENSG00000145819
X:221191_at		En:ENSG00000174353 /// En:ENSG00000205583
X:218291_at	En:ENSG00000116586	En:ENSG00000116586	En:ENSG00000116586	En:ENSG00000116586	En:ENSG00000116586
X:221549_at	En:ENSG00000105447	En:ENSG00000105447	En:ENSG00000105447	En:ENSG00000105447	En:ENSG00000105447
X:213920_at	En:ENSG00000111249	En:ENSG00000111249	En:ENSG00000111249	En:ENSG00000111249	En:ENSG00000111249
X:206727_at		En:ENSG00000113600
X:204838_s_at	En:ENSG00000119684	En:ENSG00000119684	En:ENSG00000119684	En:ENSG00000119684	En:ENSG00000119684
X:205600_x_at	En:ENSG00000120075	En:ENSG00000120075	En:ENSG00000120075	En:ENSG00000120075	En:ENSG00000120075
X:205702_at	En:ENSG00000116793	En:ENSG00000116793	En:ENSG00000116793	En:ENSG00000116793	En:ENSG00000116793
X:207695_s_at	En:ENSG00000147255	En:ENSG00000147255	En:ENSG00000147255	En:ENSG00000147255	En:ENSG00000147255
X:217455_s_at	En:ENSG00000180616	En:ENSG00000180616	En:ENSG00000180616	En:ENSG00000180616	En:ENSG00000180616
X:218774_at	En:ENSG00000110063	En:ENSG00000110063	En:ENSG00000110063	En:ENSG00000110063	En:ENSG00000110063
X:218644_at	En:ENSG00000100558	En:ENSG00000100558	En:ENSG00000100558	En:ENSG00000100558	En:ENSG00000100558
X:209040_s_at	En:ENSG00000204264 /// En:ENSG00000206234 /// En:ENSG00000206298	En:ENSG00000230034 /// En:ENSG00000236443 /// En:ENSG00000204264 /// En:ENSG00000235715 /// En:ENSG00000206298 /// En:ENSG00000226201 /// En:ENSG00000230669 /// En:ENSG00000231631	En:ENSG00000204264 /// En:ENSG00000206234 /// En:ENSG00000206298	En:ENSG00000204264 /// En:ENSG00000206234 /// En:ENSG00000206298	En:ENSG00000204264 /// En:ENSG00000206234 /// En:ENSG00000206298
X:221016_s_at	En:ENSG00000152284	En:ENSG00000152284	En:ENSG00000152284	En:ENSG00000152284	En:ENSG00000152284
X:221548_s_at	En:ENSG00000132323	En:ENSG00000132323	En:ENSG00000132323	En:ENSG00000132323	En:ENSG00000132323
X:201939_at	En:ENSG00000145632	En:ENSG00000145632	En:ENSG00000145632	En:ENSG00000145632	En:ENSG00000145632
X:206268_at	En:ENSG00000143787	En:ENSG00000143811 /// En:ENSG00000243709	En:ENSG00000143787	En:ENSG00000143787	En:ENSG00000143787
X:208802_at	En:ENSG00000174780	En:ENSG00000174780	En:ENSG00000174780	En:ENSG00000174780	En:ENSG00000174780
X:210558_at	En:ENSG00000198610 /// En:ENSG00000219548	En:ENSG00000198610	En:ENSG00000198610 /// En:ENSG00000219548	En:ENSG00000198610	En:ENSG00000198610 /// En:ENSG00000219548
X:215762_at
X:203846_at	En:ENSG00000119401	En:ENSG00000119401	En:ENSG00000119401	En:ENSG00000119401	En:ENSG00000119401
X:203683_s_at	En:ENSG00000173511	En:ENSG00000173511	En:ENSG00000173511	En:ENSG00000173511	En:ENSG00000173511
X:207768_at	En:ENSG00000135625	En:ENSG00000135625	En:ENSG00000135625	En:ENSG00000135625	En:ENSG00000135625
X:203446_s_at	En:ENSG00000214977 /// En:ENSG00000122126	En:ENSG00000226596 /// En:ENSG00000122126	En:ENSG00000214977 /// En:ENSG00000122126	En:ENSG00000214977 /// En:ENSG00000122126	En:ENSG00000214977 /// En:ENSG00000122126
X:201723_s_at	En:ENSG00000141429	En:ENSG00000141429	En:ENSG00000141429	En:ENSG00000141429	En:ENSG00000141429
X:209920_at	En:ENSG00000204217	En:ENSG00000204217	En:ENSG00000204217	En:ENSG00000204217	En:ENSG00000204217
X:207334_s_at	En:ENSG00000163513	En:ENSG00000163513	En:ENSG00000163513	En:ENSG00000163513	En:ENSG00000163513
X:221926_s_at	En:ENSG00000163702	En:ENSG00000163702	En:ENSG00000163702	En:ENSG00000163702	En:ENSG00000163702
X:200894_s_at	En:ENSG00000213817 /// En:ENSG00000213815 /// En:ENSG00000004478 /// En:ENSG00000213824 /// En:ENSG00000215752	En:ENSG00000004478	En:ENSG00000213817 /// En:ENSG00000213815 /// En:ENSG00000004478 /// En:ENSG00000213824 /// En:ENSG00000215752	En:ENSG00000004478	En:ENSG00000004478
X:215372_x_at		En:ENSG00000240256 /// En:ENSG00000151276
X:208003_s_at	En:ENSG00000102908	En:ENSG00000102908	En:ENSG00000102908	En:ENSG00000102908	En:ENSG00000102908
X:217120_s_at
X:207414_s_at	En:ENSG00000140479	En:ENSG00000140479	En:ENSG00000140479	En:ENSG00000140479	En:ENSG00000140479
X:220913_at
X:209985_s_at	En:ENSG00000139352	En:ENSG00000139352	En:ENSG00000139352	En:ENSG00000139352	En:ENSG00000139352
X:222363_at
X:218373_at	En:ENSG00000166971	En:ENSG00000166971	En:ENSG00000166971	En:ENSG00000166971	En:ENSG00000166971
X:212452_x_at	En:ENSG00000156650	En:ENSG00000156650	En:ENSG00000156650	En:ENSG00000156650	En:ENSG00000156650
X:209018_s_at	En:ENSG00000158828	En:ENSG00000158828	En:ENSG00000158828	En:ENSG00000158828	En:ENSG00000158828
X:213663_s_at
X:207436_x_at		En:ENSG00000095637
X:220015_at	En:ENSG00000130940	En:ENSG00000130940	En:ENSG00000130940	En:ENSG00000130940	En:ENSG00000130940
X:212781_at	En:ENSG00000122257	En:ENSG00000122257	En:ENSG00000122257	En:ENSG00000122257	En:ENSG00000122257
X:217624_at	En:ENSG00000106244	En:ENSG00000106244	En:ENSG00000106244	En:ENSG00000106244	En:ENSG00000106244
X:206679_at	En:ENSG00000107282	En:ENSG00000107282	En:ENSG00000107282	En:ENSG00000107282	En:ENSG00000107282
X:214206_at	En:ENSG00000185250		En:ENSG00000185250	En:ENSG00000185250	En:ENSG00000185250
X:202653_s_at	En:ENSG00000136536	En:ENSG00000136536	En:ENSG00000136536	En:ENSG00000136536	En:ENSG00000136536
X:220402_at	En:ENSG00000120471	En:ENSG00000120471	En:ENSG00000120471	En:ENSG00000120471	En:ENSG00000120471
X:218714_at	En:ENSG00000156858	En:ENSG00000156858	En:ENSG00000156858	En:ENSG00000156858	En:ENSG00000156858
X:206103_at	En:ENSG00000169750	En:ENSG00000169750	En:ENSG00000169750	En:ENSG00000169750	En:ENSG00000169750
X:220886_at	En:ENSG00000147402	En:ENSG00000147402	En:ENSG00000147402	En:ENSG00000147402	En:ENSG00000147402
X:221568_s_at	En:ENSG00000148943	En:ENSG00000148943	En:ENSG00000148943	En:ENSG00000148943	En:ENSG00000148943
X:216112_at	En:ENSG00000207234	En:ENSG00000207234	En:ENSG00000207234		En:ENSG00000207234
X:215049_x_at	En:ENSG00000177575	En:ENSG00000177575	En:ENSG00000177575	En:ENSG00000177575	En:ENSG00000177575
X:212139_at	En:ENSG00000089154	En:ENSG00000089154	En:ENSG00000089154	En:ENSG00000089154	En:ENSG00000089154
X:219540_at	En:ENSG00000185947	En:ENSG00000185947	En:ENSG00000185947	En:ENSG00000185947	En:ENSG00000185947
X:202605_at	En:ENSG00000169919	En:ENSG00000169919	En:ENSG00000169919	En:ENSG00000169919	En:ENSG00000169919
X:222097_at
X:209446_s_at		En:ENSG00000067225
X:201402_at	En:ENSG00000173020	En:ENSG00000173020	En:ENSG00000173020	En:ENSG00000173020	En:ENSG00000173020
X:201763_s_at	En:ENSG00000206279 /// En:ENSG00000204209 /// En:ENSG00000206206	En:ENSG00000231617 /// En:ENSG00000206279 /// En:ENSG00000204209 /// En:ENSG00000206206 /// En:ENSG00000227046	En:ENSG00000206279 /// En:ENSG00000204209 /// En:ENSG00000206206	En:ENSG00000206279 /// En:ENSG00000204209 /// En:ENSG00000206206	En:ENSG00000206279 /// En:ENSG00000204209 /// En:ENSG00000206206
X:203902_at		En:ENSG00000089472
X:201778_s_at	En:ENSG00000159658	En:ENSG00000159658	En:ENSG00000159658	En:ENSG00000159658	En:ENSG00000159658
X:208172_s_at	En:ENSG00000182674	En:ENSG00000182674	En:ENSG00000182674	En:ENSG00000182674	En:ENSG00000182674
X:216504_s_at
X:213403_at		En:ENSG00000135953
X:57739_at	En:ENSG00000183403	En:ENSG00000183403	En:ENSG00000183403	En:ENSG00000183403	En:ENSG00000183403
X:212346_s_at	En:ENSG00000123933	En:ENSG00000123933	En:ENSG00000123933	En:ENSG00000123933	En:ENSG00000123933
X:209142_s_at	En:ENSG00000132388	En:ENSG00000132388	En:ENSG00000132388	En:ENSG00000132388	En:ENSG00000132388
X:201468_s_at	En:ENSG00000181019	En:ENSG00000181019	En:ENSG00000181019	En:ENSG00000181019	En:ENSG00000181019
X:202018_s_at	En:ENSG00000012223	En:ENSG00000012223	En:ENSG00000012223	En:ENSG00000012223	En:ENSG00000012223
X:204139_x_at	En:ENSG00000099326	En:ENSG00000099326	En:ENSG00000099326	En:ENSG00000099326	En:ENSG00000099326
X:206056_x_at	En:ENSG00000197471	En:ENSG00000197471	En:ENSG00000197471	En:ENSG00000197471	En:ENSG00000197471
X:222335_at
X:202742_s_at	En:ENSG00000142875	En:ENSG00000142875	En:ENSG00000142875	En:ENSG00000142875	En:ENSG00000142875
X:202592_at	En:ENSG00000135441	En:ENSG00000135441	En:ENSG00000135441	En:ENSG00000135441	En:ENSG00000135441
X:209868_s_at	En:ENSG00000153250 /// En:ENSG00000174082	En:ENSG00000236633 /// En:ENSG00000153250 /// En:ENSG00000225422	En:ENSG00000153250 /// En:ENSG00000174082	En:ENSG00000153250	En:ENSG00000153250 /// En:ENSG00000174082
X:206350_at	En:ENSG00000132703	En:ENSG00000132703	En:ENSG00000132703	En:ENSG00000132703	En:ENSG00000132703
X:204935_at	En:ENSG00000175354	En:ENSG00000175354	En:ENSG00000175354	En:ENSG00000175354	En:ENSG00000175354
X:220930_s_at	En:ENSG00000139656	En:ENSG00000139656	En:ENSG00000139656	En:ENSG00000139656	En:ENSG00000139656
X:201744_s_at	En:ENSG00000139329	En:ENSG00000139329	En:ENSG00000139329	En:ENSG00000139329	En:ENSG00000139329
X:216298_at		En:ENSG00000211699 /// En:ENSG00000211697
X:214981_at		En:ENSG00000133110
X:218458_at	En:ENSG00000087338	En:ENSG00000087338	En:ENSG00000087338	En:ENSG00000087338	En:ENSG00000087338
X:207094_at	En:ENSG00000163464	En:ENSG00000163464	En:ENSG00000163464	En:ENSG00000163464	En:ENSG00000163464
X:201197_at	En:ENSG00000123505	En:ENSG00000123505	En:ENSG00000123505	En:ENSG00000123505	En:ENSG00000123505
X:219989_s_at	En:ENSG00000185046	En:ENSG00000185046	En:ENSG00000185046	En:ENSG00000185046	En:ENSG00000185046
X:213036_x_at	En:ENSG00000074370	En:ENSG00000074370	En:ENSG00000074370	En:ENSG00000074370	En:ENSG00000074370
X:213060_s_at	En:ENSG00000064886	En:ENSG00000064886	En:ENSG00000064886	En:ENSG00000064886	En:ENSG00000064886
X:221726_at	En:ENSG00000116251	En:ENSG00000116251	En:ENSG00000116251	En:ENSG00000116251	En:ENSG00000116251
X:218581_at	En:ENSG00000100439	En:ENSG00000100439	En:ENSG00000100439	En:ENSG00000100439	En:ENSG00000100439
X:203505_at	En:ENSG00000165029	En:ENSG00000165029	En:ENSG00000165029	En:ENSG00000165029	En:ENSG00000165029
X:207914_x_at	En:ENSG00000106038	En:ENSG00000106038	En:ENSG00000106038	En:ENSG00000106038	En:ENSG00000106038
X:207692_s_at	En:ENSG00000157766	En:ENSG00000157766	En:ENSG00000157766	En:ENSG00000157766	En:ENSG00000157766
X:206391_at	En:ENSG00000118849	En:ENSG00000118849	En:ENSG00000118849	En:ENSG00000118849	En:ENSG00000118849
X:201091_s_at	En:ENSG00000122565	En:ENSG00000122565	En:ENSG00000122565	En:ENSG00000122565	En:ENSG00000122565
X:211319_at
X:220533_at		En:ENSG00000234212
X:213451_x_at	En:ENSG00000206258 /// En:ENSG00000168477	En:ENSG00000224140 /// En:ENSG00000231608 /// En:ENSG00000234328 /// En:ENSG00000206258 /// En:ENSG00000236236 /// En:ENSG00000229353 /// En:ENSG00000168477 /// En:ENSG00000233323	En:ENSG00000206258 /// En:ENSG00000168477	En:ENSG00000206258 /// En:ENSG00000168477	En:ENSG00000206258 /// En:ENSG00000168477
X:218750_at	En:ENSG00000207112 /// En:ENSG00000166012	En:ENSG00000202314 /// En:ENSG00000207112 /// En:ENSG00000206799 /// En:ENSG00000166012	En:ENSG00000207112 /// En:ENSG00000166012	En:ENSG00000166012	En:ENSG00000207112 /// En:ENSG00000166012
X:222183_x_at
X:201155_s_at	En:ENSG00000116688	En:ENSG00000116688	En:ENSG00000116688	En:ENSG00000116688	En:ENSG00000116688
X:204312_x_at	En:ENSG00000118260	En:ENSG00000118260	En:ENSG00000118260	En:ENSG00000118260	En:ENSG00000118260
X:214154_s_at	En:ENSG00000057294	En:ENSG00000057294	En:ENSG00000057294	En:ENSG00000057294	En:ENSG00000057294
X:220399_at		En:ENSG00000225880
X:200628_s_at	En:ENSG00000140105	En:ENSG00000140105	En:ENSG00000140105	En:ENSG00000140105	En:ENSG00000140105
X:210324_at	En:ENSG00000176919	En:ENSG00000176919	En:ENSG00000176919	En:ENSG00000176919	En:ENSG00000176919
X:215375_x_at
X:209015_s_at	En:ENSG00000105993	En:ENSG00000105993	En:ENSG00000105993	En:ENSG00000105993	En:ENSG00000105993
X:222117_s_at		En:ENSG00000133597
X:214486_x_at	En:ENSG00000003402	En:ENSG00000003402	En:ENSG00000003402	En:ENSG00000003402	En:ENSG00000003402
X:220965_s_at	En:ENSG00000104941	En:ENSG00000104941	En:ENSG00000104941	En:ENSG00000104941	En:ENSG00000104941
X:213436_at	En:ENSG00000118432	En:ENSG00000118432	En:ENSG00000118432	En:ENSG00000118432	En:ENSG00000118432
X:203205_at	En:ENSG00000066135	En:ENSG00000066135	En:ENSG00000066135	En:ENSG00000066135	En:ENSG00000066135
X:221461_at	En:ENSG00000121381	En:ENSG00000121381	En:ENSG00000121381	En:ENSG00000121381	En:ENSG00000121381
X:217703_x_at
X:205021_s_at	En:ENSG00000053254	En:ENSG00000053254	En:ENSG00000053254	En:ENSG00000053254	En:ENSG00000053254
X:216202_s_at	En:ENSG00000100596	En:ENSG00000100596	En:ENSG00000100596	En:ENSG00000100596	En:ENSG00000100596
X:221457_s_at	En:ENSG00000204290	En:ENSG00000225845 /// En:ENSG00000224770 /// En:ENSG00000204290 /// En:ENSG00000229741 /// En:ENSG00000225412 /// En:ENSG00000226127 /// En:ENSG00000224242 /// En:ENSG00000229597	En:ENSG00000204290	En:ENSG00000204290	En:ENSG00000204290
X:210960_at	En:ENSG00000171873	En:ENSG00000171873	En:ENSG00000171873	En:ENSG00000171873	En:ENSG00000171873
X:201108_s_at	En:ENSG00000137801	En:ENSG00000137801	En:ENSG00000137801	En:ENSG00000137801	En:ENSG00000137801
X:208916_at	En:ENSG00000105281	En:ENSG00000105281	En:ENSG00000105281	En:ENSG00000105281	En:ENSG00000105281
X:213730_x_at	En:ENSG00000071564	En:ENSG00000071564	En:ENSG00000071564	En:ENSG00000071564	En:ENSG00000071564
X:209827_s_at	En:ENSG00000172349	En:ENSG00000172349	En:ENSG00000172349	En:ENSG00000172349	En:ENSG00000172349
X:215484_at		En:ENSG00000110171
X:205096_at	En:ENSG00000196313	En:ENSG00000196313	En:ENSG00000196313	En:ENSG00000196313	En:ENSG00000196313
X:213825_at	En:ENSG00000205927	En:ENSG00000205927	En:ENSG00000205927	En:ENSG00000205927	En:ENSG00000205927
X:218884_s_at	En:ENSG00000151806	En:ENSG00000151806	En:ENSG00000151806	En:ENSG00000151806	En:ENSG00000151806
X:200840_at	En:ENSG00000065427	En:ENSG00000065427	En:ENSG00000065427	En:ENSG00000065427	En:ENSG00000065427
X:218000_s_at	En:ENSG00000139289	En:ENSG00000139289	En:ENSG00000139289	En:ENSG00000139289	En:ENSG00000139289
X:207583_at	En:ENSG00000173208	En:ENSG00000173208	En:ENSG00000173208	En:ENSG00000173208	En:ENSG00000173208
X:206770_s_at	En:ENSG00000117620	En:ENSG00000117620	En:ENSG00000117620	En:ENSG00000117620	En:ENSG00000117620
X:201264_at	En:ENSG00000105669	En:ENSG00000105669	En:ENSG00000105669	En:ENSG00000105669	En:ENSG00000105669
X:209738_x_at	En:ENSG00000183668 /// En:ENSG00000221826 /// En:ENSG00000170848	En:ENSG00000231924 /// En:ENSG00000170848	En:ENSG00000183668 /// En:ENSG00000221826 /// En:ENSG00000170848	En:ENSG00000183668 /// En:ENSG00000221826 /// En:ENSG00000170848	En:ENSG00000183668 /// En:ENSG00000221826 /// En:ENSG00000170848
X:208111_at	En:ENSG00000126895	En:ENSG00000126895	En:ENSG00000126895	En:ENSG00000126895	En:ENSG00000126895
X:220959_s_at	En:ENSG00000171102 /// En:ENSG00000122136	En:ENSG00000171102 /// En:ENSG00000122136	En:ENSG00000171102 /// En:ENSG00000122136	En:ENSG00000171102 /// En:ENSG00000122136	En:ENSG00000171102 /// En:ENSG00000122136
X:202986_at	En:ENSG00000172379	En:ENSG00000172379	En:ENSG00000172379	En:ENSG00000172379	En:ENSG00000172379
X:205268_s_at	En:ENSG00000075340	En:ENSG00000075340	En:ENSG00000075340	En:ENSG00000075340	En:ENSG00000075340
X:218676_s_at	En:ENSG00000141179	En:ENSG00000141179	En:ENSG00000141179	En:ENSG00000141179	En:ENSG00000141179
X:216829_at
X:201093_x_at	En:ENSG00000073578 /// En:ENSG00000185986	En:ENSG00000073578 /// En:ENSG00000185986	En:ENSG00000073578 /// En:ENSG00000185986	En:ENSG00000073578 /// En:ENSG00000185986	En:ENSG00000073578 /// En:ENSG00000185986
X:210352_at	En:ENSG00000112983	En:ENSG00000112983	En:ENSG00000112983	En:ENSG00000112983	En:ENSG00000112983
X:222303_at
X:211614_at
X:216806_at	En:ENSG00000220773	En:ENSG00000220773	En:ENSG00000220773		En:ENSG00000220773
X:207459_x_at	En:ENSG00000153143		En:ENSG00000153143	En:ENSG00000153143	En:ENSG00000153143
X:35148_at
X:212669_at	En:ENSG00000148660	En:ENSG00000148660	En:ENSG00000148660	En:ENSG00000148660	En:ENSG00000148660
X:220791_x_at	En:ENSG00000168356	En:ENSG00000168356	En:ENSG00000168356	En:ENSG00000168356	En:ENSG00000168356
X:203518_at	En:ENSG00000143669	En:ENSG00000143669	En:ENSG00000143669	En:ENSG00000143669	En:ENSG00000143669
X:203287_at	En:ENSG00000159166	En:ENSG00000159166	En:ENSG00000159166	En:ENSG00000159166	En:ENSG00000159166
X:221777_at	En:ENSG00000139405	En:ENSG00000139405	En:ENSG00000139405	En:ENSG00000139405	En:ENSG00000139405
X:206883_x_at	En:ENSG00000169704	En:ENSG00000169704	En:ENSG00000169704	En:ENSG00000169704	En:ENSG00000169704
X:58994_at	En:ENSG00000132024	En:ENSG00000132024	En:ENSG00000132024	En:ENSG00000132024	En:ENSG00000132024
X:209947_at	En:ENSG00000143569	En:ENSG00000143569	En:ENSG00000143569	En:ENSG00000143569	En:ENSG00000143569
X:204062_s_at	En:ENSG00000083290	En:ENSG00000083290	En:ENSG00000083290	En:ENSG00000083290	En:ENSG00000083290
X:220926_s_at	En:ENSG00000116406	En:ENSG00000116406	En:ENSG00000116406	En:ENSG00000116406	En:ENSG00000116406
X:213586_at
X:203757_s_at	En:ENSG00000086548	En:ENSG00000086548	En:ENSG00000086548	En:ENSG00000086548	En:ENSG00000086548
X:217544_at	En:ENSG00000218362	En:ENSG00000227671	En:ENSG00000218362		En:ENSG00000218362
X:222293_at		En:ENSG00000105767
X:38691_s_at	En:ENSG00000168484	En:ENSG00000168484	En:ENSG00000168484	En:ENSG00000168484	En:ENSG00000168484
X:205127_at	En:ENSG00000095303	En:ENSG00000095303	En:ENSG00000095303	En:ENSG00000095303	En:ENSG00000095303
X:204188_s_at	En:ENSG00000172819	En:ENSG00000172819	En:ENSG00000172819	En:ENSG00000172819	En:ENSG00000172819
X:211970_x_at	En:ENSG00000184009	En:ENSG00000184009	En:ENSG00000184009	En:ENSG00000184009	En:ENSG00000184009
X:215839_at
X:221181_at
X:209495_at	En:ENSG00000126001	En:ENSG00000126001	En:ENSG00000126001	En:ENSG00000126001	En:ENSG00000126001
X:213252_at	En:ENSG00000107957	En:ENSG00000107957	En:ENSG00000107957	En:ENSG00000107957	En:ENSG00000107957
X:219647_at	En:ENSG00000121577	En:ENSG00000121577	En:ENSG00000121577	En:ENSG00000121577	En:ENSG00000121577
X:205925_s_at	En:ENSG00000169213	En:ENSG00000169213	En:ENSG00000169213	En:ENSG00000169213	En:ENSG00000169213
X:215281_x_at		En:ENSG00000143442
X:201936_s_at	En:ENSG00000075151	En:ENSG00000075151	En:ENSG00000075151	En:ENSG00000075151	En:ENSG00000075151
X:214956_at		En:ENSG00000115977
X:206863_x_at
X:220340_at	En:ENSG00000141449	En:ENSG00000141449	En:ENSG00000141449	En:ENSG00000141449	En:ENSG00000141449
X:204053_x_at	En:ENSG00000147974 /// En:ENSG00000171862	En:ENSG00000237984 /// En:ENSG00000171862	En:ENSG00000147974 /// En:ENSG00000171862	En:ENSG00000171862	En:ENSG00000147974 /// En:ENSG00000171862
X:210395_x_at	En:ENSG00000198336	En:ENSG00000198336	En:ENSG00000198336	En:ENSG00000198336	En:ENSG00000198336
X:217971_at	En:ENSG00000109270	En:ENSG00000109270	En:ENSG00000109270	En:ENSG00000109270	En:ENSG00000109270
X:200713_s_at	En:ENSG00000101367	En:ENSG00000101367	En:ENSG00000101367	En:ENSG00000101367	En:ENSG00000101367
X:220420_at	En:ENSG00000140506 /// En:ENSG00000213578	En:ENSG00000140506	En:ENSG00000140506 /// En:ENSG00000213578	En:ENSG00000140506 /// En:ENSG00000213578	En:ENSG00000140506 /// En:ENSG00000213578
X:218594_at	En:ENSG00000119285	En:ENSG00000119285	En:ENSG00000119285	En:ENSG00000119285	En:ENSG00000119285
X:32128_at	En:ENSG00000006074	En:ENSG00000006074	En:ENSG00000006074	En:ENSG00000006074	En:ENSG00000006074
X:204570_at	En:ENSG00000161281	En:ENSG00000161281	En:ENSG00000161281	En:ENSG00000161281	En:ENSG00000161281
X:215009_s_at		En:ENSG00000138674
X:209942_x_at	En:ENSG00000213401 /// En:ENSG00000221867	En:ENSG00000197172 /// En:ENSG00000221867	En:ENSG00000213401 /// En:ENSG00000221867	En:ENSG00000213401 /// En:ENSG00000221867	En:ENSG00000213401 /// En:ENSG00000221867
X:210831_s_at	En:ENSG00000050628	En:ENSG00000050628	En:ENSG00000050628	En:ENSG00000050628	En:ENSG00000050628
X:204624_at	En:ENSG00000123191	En:ENSG00000123191	En:ENSG00000123191	En:ENSG00000123191	En:ENSG00000123191
X:208824_x_at	En:ENSG00000102225	En:ENSG00000102225	En:ENSG00000102225	En:ENSG00000102225	En:ENSG00000102225
X:203379_at	En:ENSG00000117676	En:ENSG00000117676	En:ENSG00000117676	En:ENSG00000117676	En:ENSG00000117676
X:207464_at
X:205969_at	En:ENSG00000114771	En:ENSG00000114771	En:ENSG00000114771	En:ENSG00000114771	En:ENSG00000114771
X:214125_s_at
X:210047_at
X:205984_at	En:ENSG00000145708	En:ENSG00000145708	En:ENSG00000145708	En:ENSG00000145708	En:ENSG00000145708
X:218753_at	En:ENSG00000196204 /// En:ENSG00000158156	En:ENSG00000158156	En:ENSG00000196204 /// En:ENSG00000158156	En:ENSG00000196204 /// En:ENSG00000158156	En:ENSG00000196204 /// En:ENSG00000158156
X:208409_at	En:ENSG00000132874	En:ENSG00000132874	En:ENSG00000132874	En:ENSG00000132874	En:ENSG00000132874
X:214849_at	En:ENSG00000112078	En:ENSG00000112078	En:ENSG00000112078	En:ENSG00000112078	En:ENSG00000112078
X:207795_s_at	En:ENSG00000134539	En:ENSG00000134539	En:ENSG00000134539	En:ENSG00000134539	En:ENSG00000134539
X:205665_at	En:ENSG00000011105	En:ENSG00000011105	En:ENSG00000011105	En:ENSG00000011105	En:ENSG00000011105
X:213532_at	En:ENSG00000151694	En:ENSG00000151694	En:ENSG00000151694	En:ENSG00000151694	En:ENSG00000151694
X:207670_at	En:ENSG00000135443	En:ENSG00000135443	En:ENSG00000135443	En:ENSG00000135443	En:ENSG00000135443
X:210021_s_at	En:ENSG00000152669	En:ENSG00000152669	En:ENSG00000152669	En:ENSG00000152669	En:ENSG00000152669
X:219387_at	En:ENSG00000115355	En:ENSG00000115355	En:ENSG00000115355	En:ENSG00000115355	En:ENSG00000115355
X:210605_s_at	En:ENSG00000140545	En:ENSG00000140545	En:ENSG00000140545	En:ENSG00000140545	En:ENSG00000140545
X:210737_at	En:ENSG00000166402	En:ENSG00000166402	En:ENSG00000166402	En:ENSG00000166402	En:ENSG00000166402
X:49051_g_at	En:ENSG00000178498	En:ENSG00000178498	En:ENSG00000178498	En:ENSG00000178498	En:ENSG00000178498
X:201976_s_at	En:ENSG00000145555	En:ENSG00000145555	En:ENSG00000145555	En:ENSG00000145555	En:ENSG00000145555
X:204905_s_at	En:ENSG00000124802	En:ENSG00000124802	En:ENSG00000124802	En:ENSG00000124802	En:ENSG00000124802
X:211079_s_at	En:ENSG00000157540	En:ENSG00000157540	En:ENSG00000157540	En:ENSG00000157540	En:ENSG00000157540
X:216579_at	En:ENSG00000189433	En:ENSG00000189433	En:ENSG00000189433	En:ENSG00000189433	En:ENSG00000189433
X:221471_at	En:ENSG00000132824	En:ENSG00000132824	En:ENSG00000132824	En:ENSG00000132824	En:ENSG00000132824
X:208979_at	En:ENSG00000198646	En:ENSG00000198646	En:ENSG00000198646	En:ENSG00000198646	En:ENSG00000198646
X:202686_s_at	En:ENSG00000167601	En:ENSG00000167601	En:ENSG00000167601	En:ENSG00000167601	En:ENSG00000167601
X:213799_s_at	En:ENSG00000132670	En:ENSG00000132670	En:ENSG00000132670	En:ENSG00000132670	En:ENSG00000132670
X:217159_x_at	En:ENSG00000168995	En:ENSG00000168995	En:ENSG00000168995	En:ENSG00000168995	En:ENSG00000168995
X:201387_s_at	En:ENSG00000154277	En:ENSG00000154277	En:ENSG00000154277	En:ENSG00000154277	En:ENSG00000154277
X:201432_at	En:ENSG00000121691	En:ENSG00000121691	En:ENSG00000121691	En:ENSG00000121691	En:ENSG00000121691
X:208256_at	En:ENSG00000099617	En:ENSG00000099617	En:ENSG00000099617	En:ENSG00000099617	En:ENSG00000099617
X:207117_at	En:ENSG00000152926	En:ENSG00000152926	En:ENSG00000152926	En:ENSG00000152926	En:ENSG00000152926
X:214554_at	En:ENSG00000198374	En:ENSG00000198374	En:ENSG00000198374	En:ENSG00000198374	En:ENSG00000198374
X:218135_at	En:ENSG00000087502	En:ENSG00000087502	En:ENSG00000087502	En:ENSG00000087502	En:ENSG00000087502
X:222334_at		En:ENSG00000196533
X:208814_at		En:ENSG00000170606
X:214324_at	En:ENSG00000169347	En:ENSG00000169347	En:ENSG00000169347	En:ENSG00000169347	En:ENSG00000169347
X:213473_at		En:ENSG00000089234
X:215553_x_at		En:ENSG00000196998
X:215842_s_at	En:ENSG00000068650	En:ENSG00000068650	En:ENSG00000068650	En:ENSG00000068650	En:ENSG00000068650
X:206358_at	En:ENSG00000175646	En:ENSG00000175646	En:ENSG00000175646	En:ENSG00000175646	En:ENSG00000175646
X:205876_at	En:ENSG00000113594	En:ENSG00000113594	En:ENSG00000113594	En:ENSG00000113594	En:ENSG00000113594
X:220628_s_at	En:ENSG00000069188	En:ENSG00000069188	En:ENSG00000069188	En:ENSG00000069188	En:ENSG00000069188
X:220777_at		En:ENSG00000137177
X:216762_at		En:ENSG00000163541
X:211144_x_at	En:ENSG00000211689 /// En:ENSG00000211686	En:ENSG00000227191 /// En:ENSG00000211689	En:ENSG00000211689 /// En:ENSG00000211686	En:ENSG00000211689 /// En:ENSG00000211686	En:ENSG00000211689 /// En:ENSG00000211686
X:208741_at	En:ENSG00000150459	En:ENSG00000150459	En:ENSG00000150459	En:ENSG00000150459	En:ENSG00000150459
X:212917_x_at	En:ENSG00000004700	En:ENSG00000004700	En:ENSG00000004700	En:ENSG00000004700	En:ENSG00000004700
X:200073_s_at	En:ENSG00000138668	En:ENSG00000138668	En:ENSG00000138668	En:ENSG00000138668	En:ENSG00000138668
X:210096_at	En:ENSG00000142973	En:ENSG00000142973	En:ENSG00000142973	En:ENSG00000142973	En:ENSG00000142973
X:209082_s_at	En:ENSG00000182871	En:ENSG00000182871	En:ENSG00000182871	En:ENSG00000182871	En:ENSG00000182871
X:221096_s_at	En:ENSG00000113119	En:ENSG00000113119	En:ENSG00000113119	En:ENSG00000113119	En:ENSG00000113119
X:207509_s_at	En:ENSG00000167618	En:ENSG00000167618	En:ENSG00000167618	En:ENSG00000167618	En:ENSG00000167618
X:AFFX-hum_alu_at
X:218146_at	En:ENSG00000016864	En:ENSG00000016864	En:ENSG00000016864	En:ENSG00000016864	En:ENSG00000016864
X:214726_x_at	En:ENSG00000087274	En:ENSG00000087274	En:ENSG00000087274	En:ENSG00000087274	En:ENSG00000087274
X:221515_s_at	En:ENSG00000205629	En:ENSG00000205629	En:ENSG00000205629	En:ENSG00000205629	En:ENSG00000205629
X:210329_s_at	En:ENSG00000170624	En:ENSG00000170624	En:ENSG00000170624	En:ENSG00000170624	En:ENSG00000170624
X:210117_at	En:ENSG00000104450	En:ENSG00000104450	En:ENSG00000104450	En:ENSG00000104450	En:ENSG00000104450
X:217042_at		En:ENSG00000072042
X:219506_at	En:ENSG00000118292	En:ENSG00000118292	En:ENSG00000118292	En:ENSG00000118292	En:ENSG00000118292
X:215826_x_at
X:216872_at
X:207420_at	En:ENSG00000184374	En:ENSG00000184374	En:ENSG00000184374	En:ENSG00000184374	En:ENSG00000184374
X:201126_s_at	En:ENSG00000131446	En:ENSG00000131446	En:ENSG00000131446	En:ENSG00000131446	En:ENSG00000131446
X:202829_s_at	En:ENSG00000124333	En:ENSG00000124333	En:ENSG00000124333	En:ENSG00000124333	En:ENSG00000124333
X:203062_s_at	En:ENSG00000206385 /// En:ENSG00000206481 /// En:ENSG00000137337	En:ENSG00000237095 /// En:ENSG00000224587 /// En:ENSG00000225589 /// En:ENSG00000231135 /// En:ENSG00000234012 /// En:ENSG00000206481 /// En:ENSG00000137337 /// En:ENSG00000228575	En:ENSG00000206385 /// En:ENSG00000206481 /// En:ENSG00000137337	En:ENSG00000206385 /// En:ENSG00000206481 /// En:ENSG00000137337	En:ENSG00000206385 /// En:ENSG00000206481 /// En:ENSG00000137337
X:222176_at
X:219700_at	En:ENSG00000161381	En:ENSG00000161381	En:ENSG00000161381	En:ENSG00000161381	En:ENSG00000161381
X:207405_s_at	En:ENSG00000152942	En:ENSG00000152942	En:ENSG00000152942	En:ENSG00000152942	En:ENSG00000152942
X:204629_at	En:ENSG00000188677	En:ENSG00000188677	En:ENSG00000188677	En:ENSG00000188677	En:ENSG00000188677
X:34697_at	En:ENSG00000070018	En:ENSG00000070018	En:ENSG00000070018	En:ENSG00000070018	En:ENSG00000070018
X:206580_s_at	En:ENSG00000172638	En:ENSG00000172638	En:ENSG00000172638	En:ENSG00000172638	En:ENSG00000172638
X:220757_s_at	En:ENSG00000167671	En:ENSG00000167671	En:ENSG00000167671	En:ENSG00000167671	En:ENSG00000167671
X:207173_x_at	En:ENSG00000140937	En:ENSG00000140937	En:ENSG00000140937	En:ENSG00000140937	En:ENSG00000140937
X:218692_at	En:ENSG00000147642	En:ENSG00000147642	En:ENSG00000147642	En:ENSG00000147642	En:ENSG00000147642
X:212190_at	En:ENSG00000135919	En:ENSG00000135919	En:ENSG00000135919	En:ENSG00000135919	En:ENSG00000135919
X:215495_s_at	En:ENSG00000020577	En:ENSG00000020577	En:ENSG00000020577	En:ENSG00000020577	En:ENSG00000020577
X:213235_at	En:ENSG00000103550	En:ENSG00000103550	En:ENSG00000103550	En:ENSG00000103550	En:ENSG00000103550
X:200991_s_at	En:ENSG00000115234	En:ENSG00000115234	En:ENSG00000115234	En:ENSG00000115234	En:ENSG00000115234
X:215317_at
X:202403_s_at	En:ENSG00000164692	En:ENSG00000164692	En:ENSG00000164692	En:ENSG00000164692	En:ENSG00000164692
X:206108_s_at	En:ENSG00000124193 /// En:ENSG00000219346	En:ENSG00000235554 /// En:ENSG00000124193	En:ENSG00000124193 /// En:ENSG00000219346	En:ENSG00000124193	En:ENSG00000124193 /// En:ENSG00000219346
X:206130_s_at	En:ENSG00000161944	En:ENSG00000161944	En:ENSG00000161944	En:ENSG00000161944	En:ENSG00000161944
X:203924_at	En:ENSG00000187919	En:ENSG00000243955	En:ENSG00000187919	En:ENSG00000187919	En:ENSG00000187919
X:202458_at	En:ENSG00000150687	En:ENSG00000150687	En:ENSG00000150687	En:ENSG00000150687	En:ENSG00000150687
X:201289_at	En:ENSG00000142871	En:ENSG00000142871	En:ENSG00000142871	En:ENSG00000142871	En:ENSG00000142871
X:207525_s_at	En:ENSG00000123159	En:ENSG00000123159	En:ENSG00000123159	En:ENSG00000123159	En:ENSG00000123159
X:214052_x_at
X:220762_s_at	En:ENSG00000185838	En:ENSG00000185838	En:ENSG00000185838	En:ENSG00000185838	En:ENSG00000185838
X:221059_s_at	En:ENSG00000103187	En:ENSG00000103187	En:ENSG00000103187	En:ENSG00000103187	En:ENSG00000103187
X:217702_at	En:ENSG00000104998 /// En:ENSG00000171136	En:ENSG00000104998 /// En:ENSG00000171136	En:ENSG00000104998 /// En:ENSG00000171136	En:ENSG00000104998 /// En:ENSG00000171136	En:ENSG00000104998 /// En:ENSG00000171136
X:222348_at		En:ENSG00000069020
X:212940_at	En:ENSG00000142156	En:ENSG00000142156	En:ENSG00000142156	En:ENSG00000142156	En:ENSG00000142156
X:212389_at	En:ENSG00000100241	En:ENSG00000100241	En:ENSG00000100241	En:ENSG00000100241	En:ENSG00000100241
X:209250_at	En:ENSG00000143753	En:ENSG00000143753	En:ENSG00000143753	En:ENSG00000143753	En:ENSG00000143753
X:208478_s_at	En:ENSG00000087088	En:ENSG00000087088	En:ENSG00000087088	En:ENSG00000087088	En:ENSG00000087088
X:213603_s_at	En:ENSG00000128340	En:ENSG00000128340	En:ENSG00000128340	En:ENSG00000128340	En:ENSG00000128340
X:218648_at	En:ENSG00000140577	En:ENSG00000140577	En:ENSG00000140577	En:ENSG00000140577	En:ENSG00000140577
X:208312_s_at	En:ENSG00000120952 /// En:ENSG00000116721 /// En:ENSG00000217838 /// En:ENSG00000204495 /// En:ENSG00000217021 /// En:ENSG00000204481	En:ENSG00000120952 /// En:ENSG00000116721 /// En:ENSG00000204495 /// En:ENSG00000231219 /// En:ENSG00000234064 /// En:ENSG00000204481	En:ENSG00000120952 /// En:ENSG00000217838 /// En:ENSG00000116721 /// En:ENSG00000204495 /// En:ENSG00000217021 /// En:ENSG00000204481	En:ENSG00000120952 /// En:ENSG00000116721 /// En:ENSG00000204495 /// En:ENSG00000204481	En:ENSG00000120952 /// En:ENSG00000116721 /// En:ENSG00000217838 /// En:ENSG00000204495 /// En:ENSG00000217021 /// En:ENSG00000204481
X:201540_at	En:ENSG00000022267	En:ENSG00000022267	En:ENSG00000022267	En:ENSG00000022267	En:ENSG00000022267
X:217224_at	En:ENSG00000142163	En:ENSG00000142163	En:ENSG00000142163		En:ENSG00000142163
X:214275_at
X:201661_s_at	En:ENSG00000123983	En:ENSG00000123983	En:ENSG00000123983	En:ENSG00000123983	En:ENSG00000123983
X:201790_s_at	En:ENSG00000172893	En:ENSG00000172893	En:ENSG00000172893	En:ENSG00000172893	En:ENSG00000172893
X:206499_s_at	En:ENSG00000180198	En:ENSG00000180198	En:ENSG00000180198	En:ENSG00000180198	En:ENSG00000180198
X:220191_at	En:ENSG00000169605	En:ENSG00000169605	En:ENSG00000169605	En:ENSG00000169605	En:ENSG00000169605
X:215172_at	En:ENSG00000183675 /// En:ENSG00000204179	En:ENSG00000183675 /// En:ENSG00000204179	En:ENSG00000183675 /// En:ENSG00000204179	En:ENSG00000183675 /// En:ENSG00000204179	En:ENSG00000183675 /// En:ENSG00000204179
X:210077_s_at
X:200692_s_at	En:ENSG00000113013	En:ENSG00000113013	En:ENSG00000113013	En:ENSG00000113013	En:ENSG00000113013
X:218240_at	En:ENSG00000168256	En:ENSG00000168256	En:ENSG00000168256	En:ENSG00000168256	En:ENSG00000168256
X:220808_at	En:ENSG00000105549	En:ENSG00000105549	En:ENSG00000105549	En:ENSG00000105549	En:ENSG00000105549
X:204200_s_at	En:ENSG00000100311	En:ENSG00000100311	En:ENSG00000100311	En:ENSG00000100311	En:ENSG00000100311
X:216551_x_at	En:ENSG00000124181	En:ENSG00000124181	En:ENSG00000124181	En:ENSG00000124181	En:ENSG00000124181
X:213798_s_at	En:ENSG00000131236	En:ENSG00000131236	En:ENSG00000131236	En:ENSG00000131236	En:ENSG00000131236
X:46270_at	En:ENSG00000165006	En:ENSG00000165006	En:ENSG00000165006	En:ENSG00000165006	En:ENSG00000165006
X:218898_at	En:ENSG00000167695	En:ENSG00000167695	En:ENSG00000167695	En:ENSG00000167695	En:ENSG00000167695
X:221554_at	En:ENSG00000125695	En:ENSG00000125695	En:ENSG00000125695	En:ENSG00000125695	En:ENSG00000125695
X:202184_s_at	En:ENSG00000069248	En:ENSG00000069248	En:ENSG00000069248	En:ENSG00000069248	En:ENSG00000069248
X:201103_x_at	En:ENSG00000203827 /// En:ENSG00000122497 /// En:ENSG00000168614 /// En:ENSG00000142794 /// En:ENSG00000219481 /// En:ENSG00000203832 /// En:ENSG00000152042 /// En:ENSG00000186275 /// En:ENSG00000163386 /// En:ENSG00000203836	En:ENSG00000203827 /// En:ENSG00000122497 /// En:ENSG00000168614 /// En:ENSG00000142794 /// En:ENSG00000243452 /// En:ENSG00000203832 /// En:ENSG00000152042 /// En:ENSG00000232637 /// En:ENSG00000186275 /// En:ENSG00000163386 /// En:ENSG00000203836	En:ENSG00000203827 /// En:ENSG00000122497 /// En:ENSG00000168614 /// En:ENSG00000142794 /// En:ENSG00000219481 /// En:ENSG00000203832 /// En:ENSG00000152042 /// En:ENSG00000186275 /// En:ENSG00000203836 /// En:ENSG00000163386	En:ENSG00000203827 /// En:ENSG00000122497 /// En:ENSG00000168614 /// En:ENSG00000142794 /// En:ENSG00000219481 /// En:ENSG00000203832 /// En:ENSG00000152042 /// En:ENSG00000186275 /// En:ENSG00000203836 /// En:ENSG00000163386	En:ENSG00000203827 /// En:ENSG00000122497 /// En:ENSG00000168614 /// En:ENSG00000142794 /// En:ENSG00000219481 /// En:ENSG00000203832 /// En:ENSG00000152042 /// En:ENSG00000186275 /// En:ENSG00000163386 /// En:ENSG00000203836
X:221565_s_at	En:ENSG00000138172	En:ENSG00000138172	En:ENSG00000138172	En:ENSG00000138172	En:ENSG00000138172
X:221573_at	En:ENSG00000136197	En:ENSG00000136197 /// En:ENSG00000106588	En:ENSG00000136197	En:ENSG00000136197	En:ENSG00000136197
X:202027_at	En:ENSG00000198792	En:ENSG00000198792	En:ENSG00000198792	En:ENSG00000198792	En:ENSG00000198792
X:210697_at		En:ENSG00000197134
X:208477_at	En:ENSG00000129159	En:ENSG00000129159	En:ENSG00000129159	En:ENSG00000129159	En:ENSG00000129159
X:219930_at	En:ENSG00000102349	En:ENSG00000102349	En:ENSG00000102349	En:ENSG00000102349	En:ENSG00000102349
X:222222_s_at	En:ENSG00000051128	En:ENSG00000051128	En:ENSG00000051128	En:ENSG00000051128	En:ENSG00000051128
X:217136_at	En:ENSG00000213223 /// En:ENSG00000198161 /// En:ENSG00000218678 /// En:ENSG00000220353 /// En:ENSG00000188875 /// En:ENSG00000213241 /// En:ENSG00000203847	En:ENSG00000198161 /// En:ENSG00000236334 /// En:ENSG00000238023 /// En:ENSG00000203847	En:ENSG00000213223 /// En:ENSG00000198161 /// En:ENSG00000218678 /// En:ENSG00000220353 /// En:ENSG00000188875 /// En:ENSG00000213241 /// En:ENSG00000203847	En:ENSG00000198161 /// En:ENSG00000203847	En:ENSG00000213223 /// En:ENSG00000198161 /// En:ENSG00000218678 /// En:ENSG00000220353 /// En:ENSG00000188875 /// En:ENSG00000213241 /// En:ENSG00000203847
X:218802_at	En:ENSG00000005059	En:ENSG00000005059	En:ENSG00000005059	En:ENSG00000005059	En:ENSG00000005059
X:209342_s_at	En:ENSG00000104365	En:ENSG00000104365	En:ENSG00000104365	En:ENSG00000104365	En:ENSG00000104365
X:218358_at	En:ENSG00000184164	En:ENSG00000184164	En:ENSG00000184164	En:ENSG00000184164	En:ENSG00000184164
X:217807_s_at	En:ENSG00000105373	En:ENSG00000105373 /// En:ENSG00000221803	En:ENSG00000105373	En:ENSG00000105373	En:ENSG00000105373
X:52159_at	En:ENSG00000114735	En:ENSG00000114735	En:ENSG00000114735	En:ENSG00000114735	En:ENSG00000114735
X:209883_at	En:ENSG00000198756	En:ENSG00000198756	En:ENSG00000198756	En:ENSG00000198756	En:ENSG00000198756
X:204438_at	En:ENSG00000120586 /// En:ENSG00000183748	En:ENSG00000120586 /// En:ENSG00000183748	En:ENSG00000120586 /// En:ENSG00000183748	En:ENSG00000120586 /// En:ENSG00000183748	En:ENSG00000120586 /// En:ENSG00000183748
X:218524_at	En:ENSG00000167967	En:ENSG00000167967	En:ENSG00000167967	En:ENSG00000167967	En:ENSG00000167967
X:204856_at	En:ENSG00000179913	En:ENSG00000179913	En:ENSG00000179913	En:ENSG00000179913	En:ENSG00000179913
X:202812_at	En:ENSG00000171298	En:ENSG00000171298	En:ENSG00000171298	En:ENSG00000171298	En:ENSG00000171298
X:200037_s_at	En:ENSG00000122565	En:ENSG00000122565	En:ENSG00000122565	En:ENSG00000122565	En:ENSG00000122565
X:208641_s_at	En:ENSG00000136238 /// En:ENSG00000172895 /// En:ENSG00000134598	En:ENSG00000136238	En:ENSG00000136238 /// En:ENSG00000172895 /// En:ENSG00000134598	En:ENSG00000136238	En:ENSG00000136238
X:205354_at	En:ENSG00000130005	En:ENSG00000130005	En:ENSG00000130005	En:ENSG00000130005	En:ENSG00000130005
X:209363_s_at	En:ENSG00000152944	En:ENSG00000152944	En:ENSG00000152944	En:ENSG00000152944	En:ENSG00000152944
X:204114_at	En:ENSG00000087303	En:ENSG00000087303	En:ENSG00000087303	En:ENSG00000087303	En:ENSG00000087303
X:218720_x_at	En:ENSG00000174938	En:ENSG00000174938	En:ENSG00000174938	En:ENSG00000174938	En:ENSG00000174938
X:207463_x_at	En:ENSG00000010438	En:ENSG00000010438	En:ENSG00000010438	En:ENSG00000010438	En:ENSG00000010438
X:215327_at	En:ENSG00000213994	En:ENSG00000213994	En:ENSG00000213994		En:ENSG00000213994
X:209230_s_at	En:ENSG00000176046	En:ENSG00000176046	En:ENSG00000176046	En:ENSG00000176046	En:ENSG00000176046
X:217633_at		En:ENSG00000142207
X:203554_x_at	En:ENSG00000213005 /// En:ENSG00000164611	En:ENSG00000164611	En:ENSG00000213005 /// En:ENSG00000164611	En:ENSG00000213005 /// En:ENSG00000164611	En:ENSG00000213005 /// En:ENSG00000164611
X:220772_at		En:ENSG00000232416
X:220127_s_at	En:ENSG00000127452	En:ENSG00000127452	En:ENSG00000127452	En:ENSG00000127452	En:ENSG00000127452
X:208455_at	En:ENSG00000110400	En:ENSG00000110400	En:ENSG00000110400	En:ENSG00000110400	En:ENSG00000110400
X:203050_at	En:ENSG00000067369	En:ENSG00000067369	En:ENSG00000067369	En:ENSG00000067369	En:ENSG00000067369
X:219656_at	En:ENSG00000113555	En:ENSG00000113555	En:ENSG00000113555	En:ENSG00000113555	En:ENSG00000113555
X:211924_s_at	En:ENSG00000011422	En:ENSG00000011422	En:ENSG00000011422	En:ENSG00000011422	En:ENSG00000011422
X:214440_at	En:ENSG00000171428	En:ENSG00000171428	En:ENSG00000171428	En:ENSG00000171428	En:ENSG00000171428
X:217225_x_at	En:ENSG00000185164 /// En:ENSG00000103226 /// En:ENSG00000103512	En:ENSG00000185164 /// En:ENSG00000103226 /// En:ENSG00000103512	En:ENSG00000185164 /// En:ENSG00000103226 /// En:ENSG00000103512	En:ENSG00000185164 /// En:ENSG00000103226 /// En:ENSG00000103512	En:ENSG00000185164 /// En:ENSG00000103226 /// En:ENSG00000103512
X:206300_s_at	En:ENSG00000087494	En:ENSG00000087494	En:ENSG00000087494	En:ENSG00000087494	En:ENSG00000087494
X:214948_s_at
X:201989_s_at	En:ENSG00000111269	En:ENSG00000111269	En:ENSG00000111269	En:ENSG00000111269	En:ENSG00000111269
X:212173_at	En:ENSG00000004455	En:ENSG00000004455	En:ENSG00000004455	En:ENSG00000004455	En:ENSG00000004455
X:212807_s_at	En:ENSG00000134243	En:ENSG00000134243	En:ENSG00000134243	En:ENSG00000134243	En:ENSG00000134243
X:206287_s_at	En:ENSG00000055955	En:ENSG00000243696 /// En:ENSG00000055955	En:ENSG00000055955	En:ENSG00000055955	En:ENSG00000055955
X:213859_x_at	En:ENSG00000153147	En:ENSG00000153147	En:ENSG00000153147	En:ENSG00000153147	En:ENSG00000153147
X:201800_s_at	En:ENSG00000110048	En:ENSG00000110048	En:ENSG00000110048	En:ENSG00000110048	En:ENSG00000110048
X:213417_at	En:ENSG00000121068	En:ENSG00000121068	En:ENSG00000121068	En:ENSG00000121068	En:ENSG00000121068
X:214292_at	En:ENSG00000132470	En:ENSG00000132470	En:ENSG00000132470	En:ENSG00000132470	En:ENSG00000132470
X:201072_s_at	En:ENSG00000173473	En:ENSG00000173473	En:ENSG00000173473	En:ENSG00000173473	En:ENSG00000173473
X:204822_at	En:ENSG00000112742	En:ENSG00000112742	En:ENSG00000112742	En:ENSG00000112742	En:ENSG00000112742
X:218109_s_at	En:ENSG00000118855	En:ENSG00000118855	En:ENSG00000118855	En:ENSG00000118855	En:ENSG00000118855
X:207840_at	En:ENSG00000117281	En:ENSG00000117281	En:ENSG00000117281	En:ENSG00000117281	En:ENSG00000117281
X:212138_at	En:ENSG00000121892	En:ENSG00000215215 /// En:ENSG00000121892	En:ENSG00000121892	En:ENSG00000121892	En:ENSG00000121892
X:204381_at	En:ENSG00000130881	En:ENSG00000130881	En:ENSG00000130881	En:ENSG00000130881	En:ENSG00000130881
X:217250_s_at	En:ENSG00000116254	En:ENSG00000116254	En:ENSG00000116254	En:ENSG00000116254	En:ENSG00000116254
X:202054_s_at	En:ENSG00000072210	En:ENSG00000072210	En:ENSG00000072210	En:ENSG00000072210	En:ENSG00000072210
X:204211_x_at	En:ENSG00000055332	En:ENSG00000055332	En:ENSG00000055332	En:ENSG00000055332	En:ENSG00000055332
X:205091_x_at	En:ENSG00000004700	En:ENSG00000004700	En:ENSG00000004700	En:ENSG00000004700	En:ENSG00000004700
X:201630_s_at	En:ENSG00000143727	En:ENSG00000143727	En:ENSG00000143727	En:ENSG00000143727	En:ENSG00000143727
X:208250_s_at	En:ENSG00000187908	En:ENSG00000187908	En:ENSG00000187908	En:ENSG00000187908	En:ENSG00000187908
X:211379_x_at	En:ENSG00000169255	En:ENSG00000169255	En:ENSG00000169255	En:ENSG00000169255	En:ENSG00000169255
X:204050_s_at	En:ENSG00000122705	En:ENSG00000122705	En:ENSG00000122705	En:ENSG00000122705	En:ENSG00000122705
X:210555_s_at	En:ENSG00000072736	En:ENSG00000072736	En:ENSG00000072736	En:ENSG00000072736	En:ENSG00000072736
X:208392_x_at	En:ENSG00000135899	En:ENSG00000135899	En:ENSG00000135899	En:ENSG00000135899	En:ENSG00000135899
X:217198_x_at
X:202946_s_at	En:ENSG00000132640	En:ENSG00000132640	En:ENSG00000132640	En:ENSG00000132640	En:ENSG00000132640
X:209037_s_at	En:ENSG00000110047	En:ENSG00000110047	En:ENSG00000110047	En:ENSG00000110047	En:ENSG00000110047
X:212221_x_at	En:ENSG00000010404	En:ENSG00000010404	En:ENSG00000010404	En:ENSG00000010404	En:ENSG00000010404
X:209417_s_at	En:ENSG00000068079	En:ENSG00000068079	En:ENSG00000068079	En:ENSG00000068079	En:ENSG00000068079
X:210869_s_at	En:ENSG00000076706	En:ENSG00000076706	En:ENSG00000076706	En:ENSG00000076706	En:ENSG00000076706
X:214268_s_at	En:ENSG00000108389	En:ENSG00000108389	En:ENSG00000108389	En:ENSG00000108389	En:ENSG00000108389
X:215481_s_at	En:ENSG00000139197	En:ENSG00000139197	En:ENSG00000139197	En:ENSG00000139197	En:ENSG00000139197
X:211840_s_at	En:ENSG00000113448	En:ENSG00000113448	En:ENSG00000113448	En:ENSG00000113448	En:ENSG00000113448
X:204428_s_at	En:ENSG00000213398	En:ENSG00000213398	En:ENSG00000213398	En:ENSG00000213398	En:ENSG00000213398
X:208330_at	En:ENSG00000052850	En:ENSG00000052850	En:ENSG00000052850	En:ENSG00000052850	En:ENSG00000052850
X:210676_x_at	En:ENSG00000185304 /// En:ENSG00000169629 /// En:ENSG00000196862 /// En:ENSG00000187627 /// En:ENSG00000015568 /// En:ENSG00000153165 /// En:ENSG00000135968 /// En:ENSG00000183054	En:ENSG00000169629 /// En:ENSG00000196862 /// En:ENSG00000015568 /// En:ENSG00000183054	En:ENSG00000169629 /// En:ENSG00000185304 /// En:ENSG00000196862 /// En:ENSG00000187627 /// En:ENSG00000015568 /// En:ENSG00000153165 /// En:ENSG00000135968 /// En:ENSG00000183054	En:ENSG00000169629 /// En:ENSG00000185304 /// En:ENSG00000196862 /// En:ENSG00000187627 /// En:ENSG00000015568 /// En:ENSG00000153165 /// En:ENSG00000135968 /// En:ENSG00000183054	En:ENSG00000185304 /// En:ENSG00000169629 /// En:ENSG00000196862 /// En:ENSG00000187627 /// En:ENSG00000015568 /// En:ENSG00000153165 /// En:ENSG00000135968 /// En:ENSG00000183054
X:221057_at	En:ENSG00000122432	En:ENSG00000122432	En:ENSG00000122432	En:ENSG00000122432	En:ENSG00000122432
X:205335_s_at	En:ENSG00000153037	En:ENSG00000153037	En:ENSG00000153037	En:ENSG00000153037	En:ENSG00000153037
X:215201_at		En:ENSG00000135597
X:216853_x_at	En:ENSG00000211663	En:ENSG00000211663	En:ENSG00000211663	En:ENSG00000211663	En:ENSG00000211663
X:214677_x_at	En:ENSG00000211675 /// En:ENSG00000211683 /// En:ENSG00000211677 /// En:ENSG00000222037 /// En:ENSG00000211679 /// En:ENSG00000211685	En:ENSG00000211675 /// En:ENSG00000211677 /// En:ENSG00000222037 /// En:ENSG00000211679 /// En:ENSG00000240269	En:ENSG00000211675 /// En:ENSG00000211677 /// En:ENSG00000211683 /// En:ENSG00000222037 /// En:ENSG00000211679 /// En:ENSG00000211685	En:ENSG00000211675 /// En:ENSG00000211677 /// En:ENSG00000211683 /// En:ENSG00000222037 /// En:ENSG00000211679 /// En:ENSG00000211685	En:ENSG00000211675 /// En:ENSG00000211683 /// En:ENSG00000211677 /// En:ENSG00000222037 /// En:ENSG00000211679 /// En:ENSG00000211685
X:209389_x_at	En:ENSG00000155368	En:ENSG00000155368	En:ENSG00000155368	En:ENSG00000155368	En:ENSG00000155368
X:215577_at
X:202796_at	En:ENSG00000171992	En:ENSG00000171992	En:ENSG00000171992	En:ENSG00000171992	En:ENSG00000171992
X:206428_s_at
X:204461_x_at	En:ENSG00000113456	En:ENSG00000113456	En:ENSG00000113456	En:ENSG00000113456	En:ENSG00000113456
X:208844_at
X:219403_s_at	En:ENSG00000173083	En:ENSG00000173083	En:ENSG00000173083	En:ENSG00000173083	En:ENSG00000173083
X:216203_at		En:ENSG00000100596
X:214027_x_at	En:ENSG00000175084	En:ENSG00000175084	En:ENSG00000175084	En:ENSG00000175084	En:ENSG00000175084
X:220053_at	En:ENSG00000184344	En:ENSG00000184344	En:ENSG00000184344	En:ENSG00000184344	En:ENSG00000184344
X:202548_s_at	En:ENSG00000102606	En:ENSG00000102606	En:ENSG00000102606	En:ENSG00000102606	En:ENSG00000102606
X:212532_s_at	En:ENSG00000161654	En:ENSG00000161654 /// En:ENSG00000232024	En:ENSG00000161654	En:ENSG00000161654	En:ENSG00000161654
X:206856_at	En:ENSG00000105609	En:ENSG00000105609	En:ENSG00000105609	En:ENSG00000105609	En:ENSG00000105609
X:207278_s_at	En:ENSG00000090659	En:ENSG00000090659	En:ENSG00000090659	En:ENSG00000090659	En:ENSG00000090659
X:204004_at
X:207069_s_at	En:ENSG00000137834	En:ENSG00000137834	En:ENSG00000137834	En:ENSG00000137834	En:ENSG00000137834
X:204952_at	En:ENSG00000124466	En:ENSG00000124466	En:ENSG00000124466	En:ENSG00000124466	En:ENSG00000124466
X:209881_s_at	En:ENSG00000213658	En:ENSG00000213658	En:ENSG00000213658	En:ENSG00000213658	En:ENSG00000213658
X:217067_s_at	En:ENSG00000152592	En:ENSG00000152592	En:ENSG00000152592	En:ENSG00000152592	En:ENSG00000152592
X:210322_x_at	En:ENSG00000183878	En:ENSG00000183878	En:ENSG00000183878	En:ENSG00000183878	En:ENSG00000183878
X:217029_at
X:219911_s_at	En:ENSG00000101187	En:ENSG00000101187	En:ENSG00000101187	En:ENSG00000101187	En:ENSG00000101187
X:208961_s_at	En:ENSG00000067082	En:ENSG00000067082	En:ENSG00000067082	En:ENSG00000067082	En:ENSG00000067082
X:204080_at	En:ENSG00000132773	En:ENSG00000132773	En:ENSG00000132773	En:ENSG00000132773	En:ENSG00000132773
X:211824_x_at	En:ENSG00000091592	En:ENSG00000091592	En:ENSG00000091592	En:ENSG00000091592	En:ENSG00000091592
X:202799_at	En:ENSG00000125656	En:ENSG00000125656	En:ENSG00000125656	En:ENSG00000125656	En:ENSG00000125656
X:215747_s_at	En:ENSG00000180198	En:ENSG00000180198	En:ENSG00000180198	En:ENSG00000180198	En:ENSG00000180198
X:218838_s_at	En:ENSG00000115282	En:ENSG00000115282	En:ENSG00000115282	En:ENSG00000115282	En:ENSG00000115282
X:200834_s_at	En:ENSG00000171858	En:ENSG00000171858	En:ENSG00000171858	En:ENSG00000171858	En:ENSG00000171858
X:208436_s_at	En:ENSG00000185507	En:ENSG00000185507	En:ENSG00000185507	En:ENSG00000185507	En:ENSG00000185507
X:210658_s_at	En:ENSG00000103365	En:ENSG00000103365	En:ENSG00000103365	En:ENSG00000103365	En:ENSG00000103365
X:204699_s_at	En:ENSG00000117597	En:ENSG00000117597	En:ENSG00000117597	En:ENSG00000117597	En:ENSG00000117597
X:201928_at	En:ENSG00000144283	En:ENSG00000229670 /// En:ENSG00000144283	En:ENSG00000144283	En:ENSG00000144283	En:ENSG00000144283
X:204361_s_at	En:ENSG00000005020	En:ENSG00000005020	En:ENSG00000005020	En:ENSG00000005020	En:ENSG00000005020
X:205787_x_at	En:ENSG00000215817 /// En:ENSG00000058673 /// En:ENSG00000214558	En:ENSG00000215817 /// En:ENSG00000058673 /// En:ENSG00000214558	En:ENSG00000215817 /// En:ENSG00000058673 /// En:ENSG00000214558	En:ENSG00000058673	En:ENSG00000215817 /// En:ENSG00000058673 /// En:ENSG00000214558
X:204007_at	En:ENSG00000162747	En:ENSG00000162747	En:ENSG00000162747	En:ENSG00000162747	En:ENSG00000162747
X:215538_at
X:201049_s_at	En:ENSG00000183524 /// En:ENSG00000213315 /// En:ENSG00000220848 /// En:ENSG00000182498 /// En:ENSG00000206212 /// En:ENSG00000217265 /// En:ENSG00000202343 /// En:ENSG00000096150	En:ENSG00000235650 /// En:ENSG00000231500 /// En:ENSG00000223367 /// En:ENSG00000242299 /// En:ENSG00000226225 /// En:ENSG00000096150	En:ENSG00000213315 /// En:ENSG00000183524 /// En:ENSG00000220848 /// En:ENSG00000182498 /// En:ENSG00000206212 /// En:ENSG00000217265 /// En:ENSG00000202343 /// En:ENSG00000096150	En:ENSG00000213315 /// En:ENSG00000182498 /// En:ENSG00000206212 /// En:ENSG00000096150	En:ENSG00000183524 /// En:ENSG00000213315 /// En:ENSG00000220848 /// En:ENSG00000182498 /// En:ENSG00000206212 /// En:ENSG00000217265 /// En:ENSG00000202343 /// En:ENSG00000096150
X:218327_s_at	En:ENSG00000099940	En:ENSG00000099940	En:ENSG00000099940	En:ENSG00000099940	En:ENSG00000099940
X:213428_s_at	En:ENSG00000142156	En:ENSG00000142156	En:ENSG00000142156	En:ENSG00000142156	En:ENSG00000142156
X:217675_at	En:ENSG00000184828	En:ENSG00000184828	En:ENSG00000184828	En:ENSG00000184828	En:ENSG00000184828
X:201813_s_at	En:ENSG00000131374	En:ENSG00000131374	En:ENSG00000131374	En:ENSG00000131374	En:ENSG00000131374
X:215019_x_at	En:ENSG00000167555	En:ENSG00000167555	En:ENSG00000167555	En:ENSG00000167555	En:ENSG00000167555
X:205808_at	En:ENSG00000198363	En:ENSG00000198363	En:ENSG00000198363	En:ENSG00000198363	En:ENSG00000198363
X:202721_s_at	En:ENSG00000198380	En:ENSG00000198380	En:ENSG00000198380	En:ENSG00000198380	En:ENSG00000198380
X:221836_s_at	En:ENSG00000167632	En:ENSG00000167632	En:ENSG00000167632	En:ENSG00000167632	En:ENSG00000167632
X:215575_at		En:ENSG00000178104
X:38069_at	En:ENSG00000103249	En:ENSG00000103249	En:ENSG00000103249	En:ENSG00000103249	En:ENSG00000103249
X:219925_at	En:ENSG00000163867	En:ENSG00000163867	En:ENSG00000163867	En:ENSG00000163867	En:ENSG00000163867
X:207950_s_at	En:ENSG00000151150	En:ENSG00000151150	En:ENSG00000151150	En:ENSG00000151150	En:ENSG00000151150
X:201801_s_at	En:ENSG00000112759	En:ENSG00000112759	En:ENSG00000112759	En:ENSG00000112759	En:ENSG00000112759
X:203502_at	En:ENSG00000172331	En:ENSG00000172331	En:ENSG00000172331	En:ENSG00000172331	En:ENSG00000172331
X:205022_s_at	En:ENSG00000053254	En:ENSG00000053254	En:ENSG00000053254	En:ENSG00000053254	En:ENSG00000053254
X:212393_at	En:ENSG00000100241	En:ENSG00000100241	En:ENSG00000100241	En:ENSG00000100241	En:ENSG00000100241
X:203288_at	En:ENSG00000166398	En:ENSG00000166398	En:ENSG00000166398	En:ENSG00000166398	En:ENSG00000166398
X:220239_at	En:ENSG00000122550	En:ENSG00000122550	En:ENSG00000122550	En:ENSG00000122550	En:ENSG00000122550
X:211671_s_at	En:ENSG00000113580	En:ENSG00000113580	En:ENSG00000113580	En:ENSG00000113580	En:ENSG00000113580
X:56256_at	En:ENSG00000149577	En:ENSG00000149577	En:ENSG00000149577	En:ENSG00000149577	En:ENSG00000149577
X:217953_at	En:ENSG00000118482	En:ENSG00000118482	En:ENSG00000118482	En:ENSG00000118482	En:ENSG00000118482
X:207543_s_at	En:ENSG00000122884	En:ENSG00000122884	En:ENSG00000122884	En:ENSG00000122884	En:ENSG00000122884
X:202089_s_at	En:ENSG00000141424	En:ENSG00000141424	En:ENSG00000141424	En:ENSG00000141424	En:ENSG00000141424
X:206497_at		En:ENSG00000106603
X:215457_at
X:202122_s_at	En:ENSG00000105355	En:ENSG00000105355	En:ENSG00000105355	En:ENSG00000105355	En:ENSG00000105355
X:36742_at	En:ENSG00000204610 /// En:ENSG00000206423 /// En:ENSG00000137384	En:ENSG00000224145 /// En:ENSG00000235905 /// En:ENSG00000235960 /// En:ENSG00000204610 /// En:ENSG00000235259 /// En:ENSG00000137384 /// En:ENSG00000233599 /// En:ENSG00000227147	En:ENSG00000204610 /// En:ENSG00000206423 /// En:ENSG00000137384	En:ENSG00000204610 /// En:ENSG00000206423 /// En:ENSG00000137384	En:ENSG00000204610 /// En:ENSG00000206423 /// En:ENSG00000137384
X:214271_x_at	En:ENSG00000197958 /// En:ENSG00000125822 /// En:ENSG00000216412	En:ENSG00000197958 /// En:ENSG00000201302 /// En:ENSG00000144426 /// En:ENSG00000204196	En:ENSG00000197958 /// En:ENSG00000125822 /// En:ENSG00000216412	En:ENSG00000197958	En:ENSG00000197958 /// En:ENSG00000125822 /// En:ENSG00000216412
X:207432_at	En:ENSG00000039987	En:ENSG00000039987	En:ENSG00000039987	En:ENSG00000039987	En:ENSG00000039987
X:206753_at	En:ENSG00000139547	En:ENSG00000139547	En:ENSG00000139547	En:ENSG00000139547	En:ENSG00000139547
X:216636_at
X:220567_at	En:ENSG00000030419	En:ENSG00000030419 /// En:ENSG00000225332	En:ENSG00000030419	En:ENSG00000030419	En:ENSG00000030419
X:220555_s_at	En:ENSG00000186862	En:ENSG00000186862	En:ENSG00000186862	En:ENSG00000186862	En:ENSG00000186862
X:207020_at	En:ENSG00000160207	En:ENSG00000160207	En:ENSG00000160207	En:ENSG00000160207	En:ENSG00000160207
X:201471_s_at	En:ENSG00000161011	En:ENSG00000161011	En:ENSG00000161011	En:ENSG00000161011	En:ENSG00000161011
X:208512_s_at	En:ENSG00000130396	En:ENSG00000130396	En:ENSG00000130396	En:ENSG00000130396	En:ENSG00000130396
X:205017_s_at	En:ENSG00000139793	En:ENSG00000139793	En:ENSG00000139793	En:ENSG00000139793	En:ENSG00000139793
X:203765_at	En:ENSG00000115271	En:ENSG00000115271	En:ENSG00000115271	En:ENSG00000115271	En:ENSG00000115271
X:46665_at	En:ENSG00000168758	En:ENSG00000168758	En:ENSG00000168758	En:ENSG00000168758	En:ENSG00000168758
X:221860_at		En:ENSG00000104824
X:213106_at	En:ENSG00000124406	En:ENSG00000124406	En:ENSG00000124406	En:ENSG00000124406	En:ENSG00000124406
X:206947_at	En:ENSG00000183778	En:ENSG00000183778	En:ENSG00000183778	En:ENSG00000183778	En:ENSG00000183778
X:203840_at	En:ENSG00000117475	En:ENSG00000117475	En:ENSG00000117475	En:ENSG00000117475	En:ENSG00000117475
X:210341_at	En:ENSG00000196132	En:ENSG00000196132	En:ENSG00000196132	En:ENSG00000196132	En:ENSG00000196132
X:212157_at	En:ENSG00000169439	En:ENSG00000169439	En:ENSG00000169439	En:ENSG00000169439	En:ENSG00000169439
X:216520_s_at	En:ENSG00000217027 /// En:ENSG00000184353 /// En:ENSG00000133112	En:ENSG00000133112	En:ENSG00000217027 /// En:ENSG00000184353 /// En:ENSG00000133112	En:ENSG00000133112	En:ENSG00000217027 /// En:ENSG00000184353 /// En:ENSG00000133112
X:215296_at		En:ENSG00000143776
X:210984_x_at	En:ENSG00000146648	En:ENSG00000146648	En:ENSG00000146648	En:ENSG00000146648	En:ENSG00000146648
X:209275_s_at	En:ENSG00000188603	En:ENSG00000188603	En:ENSG00000188603	En:ENSG00000188603	En:ENSG00000188603
X:204237_at	En:ENSG00000144366	En:ENSG00000144366	En:ENSG00000144366	En:ENSG00000144366	En:ENSG00000144366
X:216883_x_at
X:209850_s_at	En:ENSG00000149798	En:ENSG00000149798	En:ENSG00000149798	En:ENSG00000149798	En:ENSG00000149798
X:201978_s_at	En:ENSG00000081791	En:ENSG00000081791	En:ENSG00000081791	En:ENSG00000081791	En:ENSG00000081791
X:218849_s_at	En:ENSG00000104881	En:ENSG00000104881	En:ENSG00000104881	En:ENSG00000104881	En:ENSG00000104881
X:202901_x_at	En:ENSG00000163131	En:ENSG00000163131	En:ENSG00000163131	En:ENSG00000163131	En:ENSG00000163131
X:205414_s_at	En:ENSG00000006740	En:ENSG00000006740	En:ENSG00000006740	En:ENSG00000006740	En:ENSG00000006740
X:202747_s_at	En:ENSG00000078596	En:ENSG00000078596	En:ENSG00000078596	En:ENSG00000078596	En:ENSG00000078596
X:203912_s_at	En:ENSG00000013563	En:ENSG00000013563	En:ENSG00000013563	En:ENSG00000013563	En:ENSG00000013563
X:215091_s_at	En:ENSG00000122034	En:ENSG00000122034	En:ENSG00000122034	En:ENSG00000122034	En:ENSG00000122034
X:216756_at
X:211127_x_at	En:ENSG00000158813	En:ENSG00000158813	En:ENSG00000158813	En:ENSG00000158813	En:ENSG00000158813
X:219220_x_at	En:ENSG00000175110	En:ENSG00000175110	En:ENSG00000175110	En:ENSG00000175110	En:ENSG00000175110
X:202752_x_at	En:ENSG00000092068	En:ENSG00000092068	En:ENSG00000092068	En:ENSG00000092068	En:ENSG00000092068
X:205183_at
X:204832_s_at	En:ENSG00000107779	En:ENSG00000107779 /// En:ENSG00000232460	En:ENSG00000107779	En:ENSG00000107779	En:ENSG00000107779
X:121_at	En:ENSG00000125618	En:ENSG00000125618	En:ENSG00000125618	En:ENSG00000116748 /// En:ENSG00000130222 /// En:ENSG00000162630 /// En:ENSG00000103415 /// En:ENSG00000125618 /// En:ENSG00000163069 /// En:ENSG00000169551 /// En:ENSG00000114790 /// En:ENSG00000119977	En:ENSG00000125618
X:213981_at		En:ENSG00000093010
X:215893_x_at
X:217113_at
X:217900_at	En:ENSG00000067704	En:ENSG00000067704	En:ENSG00000067704	En:ENSG00000067704	En:ENSG00000067704
X:208321_s_at	En:ENSG00000157782	En:ENSG00000157782	En:ENSG00000157782	En:ENSG00000157782	En:ENSG00000157782
X:200807_s_at	En:ENSG00000144381	En:ENSG00000213430 /// En:ENSG00000144381	En:ENSG00000144381	En:ENSG00000144381	En:ENSG00000144381
X:218544_s_at	En:ENSG00000120158	En:ENSG00000243754 /// En:ENSG00000120158	En:ENSG00000120158	En:ENSG00000120158	En:ENSG00000120158
X:204302_s_at	En:ENSG00000134030	En:ENSG00000134030	En:ENSG00000134030	En:ENSG00000134030	En:ENSG00000134030
X:215092_s_at	En:ENSG00000102908	En:ENSG00000102908	En:ENSG00000102908	En:ENSG00000102908	En:ENSG00000102908
X:206055_s_at	En:ENSG00000213683 /// En:ENSG00000131876 /// En:ENSG00000144158	En:ENSG00000131876 /// En:ENSG00000144158	En:ENSG00000213683 /// En:ENSG00000131876 /// En:ENSG00000144158	En:ENSG00000131876 /// En:ENSG00000144158	En:ENSG00000213683 /// En:ENSG00000131876 /// En:ENSG00000144158
X:214790_at		En:ENSG00000112701
X:201927_s_at	En:ENSG00000144283	En:ENSG00000144283	En:ENSG00000144283	En:ENSG00000144283	En:ENSG00000144283
X:219739_at	En:ENSG00000178828	En:ENSG00000178828	En:ENSG00000178828	En:ENSG00000178828	En:ENSG00000178828
X:216222_s_at	En:ENSG00000145555	En:ENSG00000145555	En:ENSG00000145555	En:ENSG00000145555	En:ENSG00000145555
X:217887_s_at	En:ENSG00000085832	En:ENSG00000085832	En:ENSG00000085832	En:ENSG00000085832	En:ENSG00000085832
X:212708_at
X:203553_s_at	En:ENSG00000012983	En:ENSG00000012983	En:ENSG00000012983	En:ENSG00000012983	En:ENSG00000012983
X:220707_s_at	En:ENSG00000100350	En:ENSG00000100350	En:ENSG00000100350	En:ENSG00000100350	En:ENSG00000100350
X:204548_at	En:ENSG00000147465	En:ENSG00000147465	En:ENSG00000147465	En:ENSG00000147465	En:ENSG00000147465
X:220912_at		En:ENSG00000244692 /// En:ENSG00000163864
X:210890_x_at	En:ENSG00000221906 /// En:ENSG00000221920 /// En:ENSG00000221892 /// En:ENSG00000125498 /// En:ENSG00000167633	En:ENSG00000125498	En:ENSG00000221906 /// En:ENSG00000221920 /// En:ENSG00000221892 /// En:ENSG00000125498 /// En:ENSG00000167633	En:ENSG00000221906 /// En:ENSG00000221920 /// En:ENSG00000221892 /// En:ENSG00000125498 /// En:ENSG00000167633	En:ENSG00000221906 /// En:ENSG00000221920 /// En:ENSG00000221892 /// En:ENSG00000125498 /// En:ENSG00000167633
X:214506_at		En:ENSG00000226997
X:218574_s_at	En:ENSG00000071282	En:ENSG00000071282	En:ENSG00000071282	En:ENSG00000071282	En:ENSG00000071282
X:64488_at		En:ENSG00000167378
X:216986_s_at	En:ENSG00000137265	En:ENSG00000137265	En:ENSG00000137265	En:ENSG00000137265	En:ENSG00000137265
X:213597_s_at
X:205419_at	En:ENSG00000169508	En:ENSG00000169508	En:ENSG00000169508	En:ENSG00000169508	En:ENSG00000169508
X:207536_s_at	En:ENSG00000049249	En:ENSG00000049249	En:ENSG00000049249	En:ENSG00000049249	En:ENSG00000049249
X:206784_at	En:ENSG00000103375	En:ENSG00000103375	En:ENSG00000103375	En:ENSG00000103375	En:ENSG00000103375
X:203164_at	En:ENSG00000169359	En:ENSG00000169359	En:ENSG00000169359	En:ENSG00000169359	En:ENSG00000169359
X:217750_s_at	En:ENSG00000159202	En:ENSG00000159202	En:ENSG00000159202	En:ENSG00000159202	En:ENSG00000159202
X:215499_at	En:ENSG00000034152	En:ENSG00000034152	En:ENSG00000034152	En:ENSG00000034152	En:ENSG00000034152
X:205532_s_at	En:ENSG00000113361	En:ENSG00000113361	En:ENSG00000113361	En:ENSG00000113361	En:ENSG00000113361
X:213903_s_at
X:203624_at	En:ENSG00000197976	En:ENSG00000197976	En:ENSG00000197976	En:ENSG00000197976	En:ENSG00000197976
X:218888_s_at	En:ENSG00000171208	En:ENSG00000171208	En:ENSG00000171208	En:ENSG00000171208	En:ENSG00000171208
X:213006_at
X:222288_at
X:221938_x_at	En:ENSG00000175221	En:ENSG00000175221	En:ENSG00000175221	En:ENSG00000175221	En:ENSG00000175221
X:216561_x_at
X:203123_s_at	En:ENSG00000110911	En:ENSG00000110911	En:ENSG00000110911	En:ENSG00000110911	En:ENSG00000110911
X:218181_s_at	En:ENSG00000071054	En:ENSG00000233404	En:ENSG00000071054	En:ENSG00000071054	En:ENSG00000071054
X:214191_at		En:ENSG00000003147
X:204446_s_at	En:ENSG00000012779 /// En:ENSG00000215136	En:ENSG00000012779	En:ENSG00000012779 /// En:ENSG00000215136	En:ENSG00000012779 /// En:ENSG00000215136	En:ENSG00000012779 /// En:ENSG00000215136
X:214697_s_at	En:ENSG00000119314	En:ENSG00000119314	En:ENSG00000119314	En:ENSG00000119314	En:ENSG00000119314
X:208041_at		En:ENSG00000185974
X:208570_at	En:ENSG00000125084	En:ENSG00000125084	En:ENSG00000125084	En:ENSG00000125084	En:ENSG00000125084
X:221041_s_at	En:ENSG00000119899	En:ENSG00000119899	En:ENSG00000119899	En:ENSG00000119899	En:ENSG00000119899
X:201937_s_at	En:ENSG00000123992	En:ENSG00000123992	En:ENSG00000123992	En:ENSG00000123992	En:ENSG00000123992
X:202064_s_at	En:ENSG00000071537	En:ENSG00000071537	En:ENSG00000071537	En:ENSG00000071537	En:ENSG00000071537
X:214831_at		En:ENSG00000158711
X:212332_at	En:ENSG00000103479	En:ENSG00000103479	En:ENSG00000103479	En:ENSG00000103479	En:ENSG00000103479
X:221582_at	En:ENSG00000181218		En:ENSG00000181218	En:ENSG00000181218	En:ENSG00000181218
X:213405_at	En:ENSG00000124209	En:ENSG00000124209	En:ENSG00000124209	En:ENSG00000124209	En:ENSG00000124209
X:219332_at	En:ENSG00000164877	En:ENSG00000164877	En:ENSG00000164877	En:ENSG00000164877	En:ENSG00000164877
X:201043_s_at	En:ENSG00000214746 /// En:ENSG00000140350	En:ENSG00000140350	En:ENSG00000214746 /// En:ENSG00000140350	En:ENSG00000214746 /// En:ENSG00000140350	En:ENSG00000214746 /// En:ENSG00000140350
X:202789_at	En:ENSG00000124181	En:ENSG00000124181	En:ENSG00000124181	En:ENSG00000124181	En:ENSG00000124181
X:215456_at
X:35974_at	En:ENSG00000118308	En:ENSG00000118308	En:ENSG00000118308	En:ENSG00000118308	En:ENSG00000118308
X:219327_s_at	En:ENSG00000170412	En:ENSG00000170412	En:ENSG00000170412	En:ENSG00000170412	En:ENSG00000170412
X:218960_at	En:ENSG00000137648	En:ENSG00000137648	En:ENSG00000137648	En:ENSG00000137648	En:ENSG00000137648
X:200603_at	En:ENSG00000108946	En:ENSG00000108946	En:ENSG00000108946	En:ENSG00000108946	En:ENSG00000108946
X:214469_at	En:ENSG00000168274	En:ENSG00000168274	En:ENSG00000168274	En:ENSG00000168274	En:ENSG00000168274
X:217267_s_at
X:212231_at	En:ENSG00000135108	En:ENSG00000135108	En:ENSG00000135108	En:ENSG00000135108	En:ENSG00000135108
X:211362_s_at	En:ENSG00000197641	En:ENSG00000197641	En:ENSG00000197641	En:ENSG00000197641	En:ENSG00000197641
X:209302_at	En:ENSG00000163882	En:ENSG00000163882	En:ENSG00000163882	En:ENSG00000163882	En:ENSG00000163882
X:208885_at	En:ENSG00000136167	En:ENSG00000136167	En:ENSG00000136167	En:ENSG00000136167	En:ENSG00000136167
X:216556_x_at	En:ENSG00000220043	En:ENSG00000229612	En:ENSG00000220043		En:ENSG00000220043
X:207186_s_at	En:ENSG00000171634	En:ENSG00000215769 /// En:ENSG00000171634	En:ENSG00000171634	En:ENSG00000171634	En:ENSG00000171634
X:200843_s_at	En:ENSG00000136628	En:ENSG00000136628	En:ENSG00000136628	En:ENSG00000136628	En:ENSG00000136628
X:209478_at	En:ENSG00000169689	En:ENSG00000169689	En:ENSG00000169689	En:ENSG00000169689	En:ENSG00000169689
X:43427_at	En:ENSG00000076555	En:ENSG00000076555	En:ENSG00000076555	En:ENSG00000076555	En:ENSG00000076555
X:203221_at	En:ENSG00000196781	En:ENSG00000196781	En:ENSG00000196781	En:ENSG00000196781	En:ENSG00000196781
X:202924_s_at	En:ENSG00000126003	En:ENSG00000126003	En:ENSG00000126003	En:ENSG00000126003	En:ENSG00000126003
X:207776_s_at	En:ENSG00000165995	En:ENSG00000165995	En:ENSG00000165995	En:ENSG00000165995	En:ENSG00000165995
X:51158_at	En:ENSG00000185442	En:ENSG00000185442	En:ENSG00000185442	En:ENSG00000185442	En:ENSG00000185442
X:206048_at		En:ENSG00000125850
X:209133_s_at		En:ENSG00000140365
X:211643_x_at	En:ENSG00000211607 /// En:ENSG00000211629		En:ENSG00000211607 /// En:ENSG00000211629	En:ENSG00000211607 /// En:ENSG00000211629	En:ENSG00000211607 /// En:ENSG00000211629
X:218198_at	En:ENSG00000089876	En:ENSG00000089876	En:ENSG00000089876	En:ENSG00000089876	En:ENSG00000089876
X:214800_x_at	En:ENSG00000145741	En:ENSG00000145741	En:ENSG00000145741	En:ENSG00000145741	En:ENSG00000145741
X:210267_at		En:ENSG00000001461
X:213487_at
X:201459_at	En:ENSG00000183207	En:ENSG00000183207	En:ENSG00000183207	En:ENSG00000183207	En:ENSG00000183207
X:201960_s_at	En:ENSG00000005810	En:ENSG00000005810	En:ENSG00000005810	En:ENSG00000005810	En:ENSG00000005810
X:217388_s_at	En:ENSG00000115919	En:ENSG00000115919	En:ENSG00000115919	En:ENSG00000115919	En:ENSG00000115919
X:218058_at	En:ENSG00000154832	En:ENSG00000154832	En:ENSG00000154832	En:ENSG00000154832	En:ENSG00000154832
X:214253_s_at	En:ENSG00000138101	En:ENSG00000138101	En:ENSG00000138101	En:ENSG00000138101	En:ENSG00000138101
X:218772_x_at	En:ENSG00000095209	En:ENSG00000095209	En:ENSG00000095209	En:ENSG00000095209	En:ENSG00000095209
X:217508_s_at	En:ENSG00000152242	En:ENSG00000152242	En:ENSG00000152242	En:ENSG00000152242	En:ENSG00000152242
X:211048_s_at	En:ENSG00000155660	En:ENSG00000155660	En:ENSG00000155660	En:ENSG00000155660	En:ENSG00000155660
X:201428_at	En:ENSG00000189143	En:ENSG00000189143	En:ENSG00000189143	En:ENSG00000189143	En:ENSG00000189143
X:213856_at		En:ENSG00000196776
X:218909_at	En:ENSG00000136643	En:ENSG00000136643	En:ENSG00000136643	En:ENSG00000136643	En:ENSG00000136643
X:219710_at	En:ENSG00000169247	En:ENSG00000169247	En:ENSG00000169247	En:ENSG00000169247	En:ENSG00000169247
X:208692_at	En:ENSG00000207445 /// En:ENSG00000220472 /// En:ENSG00000149273	En:ENSG00000149273	En:ENSG00000207445 /// En:ENSG00000220472 /// En:ENSG00000149273	En:ENSG00000149273	En:ENSG00000207445 /// En:ENSG00000220472 /// En:ENSG00000149273
X:216899_s_at	En:ENSG00000005020	En:ENSG00000005020	En:ENSG00000005020	En:ENSG00000005020	En:ENSG00000005020
X:221820_s_at	En:ENSG00000103510	En:ENSG00000103510	En:ENSG00000103510	En:ENSG00000103510	En:ENSG00000103510
X:211150_s_at	En:ENSG00000150768	En:ENSG00000150768	En:ENSG00000150768	En:ENSG00000150768	En:ENSG00000150768
X:206746_at	En:ENSG00000125864	En:ENSG00000125864	En:ENSG00000125864	En:ENSG00000125864	En:ENSG00000125864
X:218402_s_at	En:ENSG00000100099	En:ENSG00000100099	En:ENSG00000100099	En:ENSG00000100099	En:ENSG00000100099
X:203328_x_at	En:ENSG00000119912	En:ENSG00000119912	En:ENSG00000119912	En:ENSG00000119912	En:ENSG00000119912
X:214425_at
X:205990_s_at	En:ENSG00000114251	En:ENSG00000114251	En:ENSG00000114251	En:ENSG00000114251	En:ENSG00000114251
X:213424_at	En:ENSG00000164542	En:ENSG00000164542	En:ENSG00000164542	En:ENSG00000164542	En:ENSG00000164542
X:220705_s_at	En:ENSG00000136378	En:ENSG00000136378	En:ENSG00000136378	En:ENSG00000136378	En:ENSG00000136378
X:213371_at	En:ENSG00000122367	En:ENSG00000122367	En:ENSG00000122367	En:ENSG00000122367	En:ENSG00000122367
X:219083_at	En:ENSG00000144736	En:ENSG00000144736	En:ENSG00000144736	En:ENSG00000144736	En:ENSG00000144736
X:214433_s_at	En:ENSG00000143416	En:ENSG00000143416	En:ENSG00000143416	En:ENSG00000143416	En:ENSG00000143416
X:208238_x_at		En:ENSG00000237497
X:203498_at	En:ENSG00000172348	En:ENSG00000172348	En:ENSG00000172348	En:ENSG00000172348	En:ENSG00000172348
X:212999_x_at	En:ENSG00000179344 /// En:ENSG00000198599 /// En:ENSG00000206237 /// En:ENSG00000206302	En:ENSG00000179344 /// En:ENSG00000241287	En:ENSG00000179344 /// En:ENSG00000198599 /// En:ENSG00000206237 /// En:ENSG00000206302	En:ENSG00000179344 /// En:ENSG00000206237 /// En:ENSG00000206302	En:ENSG00000179344 /// En:ENSG00000198599 /// En:ENSG00000206237 /// En:ENSG00000206302
X:220939_s_at	En:ENSG00000074603	En:ENSG00000074603	En:ENSG00000074603	En:ENSG00000074603	En:ENSG00000074603
X:37152_at	En:ENSG00000112033	En:ENSG00000112033	En:ENSG00000112033	En:ENSG00000112033	En:ENSG00000112033
X:219870_at	En:ENSG00000166669	En:ENSG00000166669	En:ENSG00000166669	En:ENSG00000166669	En:ENSG00000166669
X:218481_at	En:ENSG00000077348	En:ENSG00000077348	En:ENSG00000077348	En:ENSG00000077348	En:ENSG00000077348
X:206393_at	En:ENSG00000130598	En:ENSG00000130598	En:ENSG00000130598	En:ENSG00000130598	En:ENSG00000130598
X:214114_x_at	En:ENSG00000164896	En:ENSG00000244151 /// En:ENSG00000164896	En:ENSG00000164896	En:ENSG00000164896	En:ENSG00000164896
X:200979_at		En:ENSG00000131828
X:220352_x_at
X:213871_s_at
X:206754_s_at	En:ENSG00000197573 /// En:ENSG00000197408	En:ENSG00000197408	En:ENSG00000197573 /// En:ENSG00000197408	En:ENSG00000197573 /// En:ENSG00000197408	En:ENSG00000197573 /// En:ENSG00000197408
X:202540_s_at	En:ENSG00000113161	En:ENSG00000113161	En:ENSG00000113161	En:ENSG00000113161	En:ENSG00000113161
X:219321_at	En:ENSG00000072415	En:ENSG00000072415	En:ENSG00000072415	En:ENSG00000072415	En:ENSG00000072415
X:33579_i_at	En:ENSG00000128310	En:ENSG00000128310	En:ENSG00000128310	En:ENSG00000128310	En:ENSG00000128310
X:220305_at
X:207447_s_at	En:ENSG00000182050	En:ENSG00000182050	En:ENSG00000182050	En:ENSG00000182050	En:ENSG00000182050
X:218843_at	En:ENSG00000115226	En:ENSG00000115226	En:ENSG00000115226	En:ENSG00000115226	En:ENSG00000115226
X:216122_at
X:209188_x_at	En:ENSG00000117505	En:ENSG00000117505	En:ENSG00000117505	En:ENSG00000117505	En:ENSG00000117505
X:210706_s_at	En:ENSG00000101236	En:ENSG00000101236	En:ENSG00000101236	En:ENSG00000101236	En:ENSG00000101236
X:210092_at	En:ENSG00000162385	En:ENSG00000162385	En:ENSG00000162385	En:ENSG00000162385	En:ENSG00000162385
X:218138_at	En:ENSG00000125863	En:ENSG00000125863	En:ENSG00000125863	En:ENSG00000125863	En:ENSG00000125863
X:206146_s_at	En:ENSG00000112077	En:ENSG00000112077	En:ENSG00000112077	En:ENSG00000112077	En:ENSG00000112077
X:207064_s_at	En:ENSG00000131480	En:ENSG00000131480	En:ENSG00000131480	En:ENSG00000131480	En:ENSG00000131480
X:219601_s_at	En:ENSG00000155640	En:ENSG00000155640	En:ENSG00000155640	En:ENSG00000155640	En:ENSG00000155640
X:215515_at
X:214712_at
X:204458_at	En:ENSG00000103066	En:ENSG00000103066	En:ENSG00000103066	En:ENSG00000103066	En:ENSG00000103066
X:205556_at
X:213147_at	En:ENSG00000153807	En:ENSG00000078399 /// En:ENSG00000153807	En:ENSG00000153807	En:ENSG00000153807	En:ENSG00000153807
X:214961_at	En:ENSG00000132938	En:ENSG00000132938	En:ENSG00000132938	En:ENSG00000132938	En:ENSG00000132938
