# Supplementary material for: The BridgeDb framework: standardized access to gene, protein and metabolite identifier mapping services
Source: BMC Bioinformatics. 2010 Jan 4;11:5. doi: 10.1186/1471-2105-11-5 (PMC2824678; doi:10.1186/1471-2105-11-5)
Supplement: Additional file 4 — Source code of the BridgeDb java library version 0.9. For the latest version we recommend to use our subversion repository at http://svn.bigcat.unimaas.nl/bridgedb. [file 1471-2105-11-5-S4.GZ]

Archive with 159 entries (159 files):
- bridgedb-0.9-src/LICENSE-2.0.txt
- bridgedb-0.9-src/README.txt
- bridgedb-0.9-src/batchmapper.bat
- bridgedb-0.9-src/batchmapper.sh
- bridgedb-0.9-src/batchmapper/build.xml
- bridgedb-0.9-src/batchmapper/src/org/bridgedb/tools/BatchMapper.java
- bridgedb-0.9-src/batchmapper/src/org/bridgedb/tools/Lookup.java
- bridgedb-0.9-src/benchmarking/IDMapping_En_Test.txt
- bridgedb-0.9-src/benchmarking/IDMapping_X_Test.txt
- bridgedb-0.9-src/benchmarking/U133A2-randomset.txt
- bridgedb-0.9-src/benchmarking/build.xml
- bridgedb-0.9-src/benchmarking/lib/google-collect-snapshot-20080820.jar
- bridgedb-0.9-src/benchmarking/src/org/bridgedb/benchmarking/ComparisonScript.java
- bridgedb-0.9-src/benchmarking/src/org/bridgedb/benchmarking/Utils.java
- bridgedb-0.9-src/benchmarking/test/org/bridgedb/benchmarking/Base.java
- bridgedb-0.9-src/benchmarking/test/org/bridgedb/benchmarking/TestAll.java
- bridgedb-0.9-src/bio/build.xml
- bridgedb-0.9-src/bio/src/org/bridgedb/bio/BioDataSource.java
- bridgedb-0.9-src/bio/src/org/bridgedb/bio/GdbProvider.java
- bridgedb-0.9-src/bio/src/org/bridgedb/bio/Organism.java
- bridgedb-0.9-src/bio/test/org/bridgedb/bio/Test.java
- bridgedb-0.9-src/bio/test/org/bridgedb/bio/TestStack.java
- bridgedb-0.9-src/build.xml
- bridgedb-0.9-src/corelib/build-lib/checkstyle-all-5.0-beta01.jar
- bridgedb-0.9-src/corelib/build-lib/derbyclient.jar
- bridgedb-0.9-src/corelib/build-lib/junit.jar
- bridgedb-0.9-src/corelib/build-lib/measure.jar
- bridgedb-0.9-src/corelib/build.xml
- bridgedb-0.9-src/corelib/lib/derby.jar
- bridgedb-0.9-src/corelib/src/org/bridgedb/AbstractIDMapper.java
- bridgedb-0.9-src/corelib/src/org/bridgedb/AbstractIDMapperCapabilities.java
- bridgedb-0.9-src/corelib/src/org/bridgedb/AttributeMapper.java
- bridgedb-0.9-src/corelib/src/org/bridgedb/BridgeDb.java
- bridgedb-0.9-src/corelib/src/org/bridgedb/DataSource.java
- bridgedb-0.9-src/corelib/src/org/bridgedb/DataSourcePatterns.java
- bridgedb-0.9-src/corelib/src/org/bridgedb/Driver.java
- bridgedb-0.9-src/corelib/src/org/bridgedb/IDMapper.java
- bridgedb-0.9-src/corelib/src/org/bridgedb/IDMapperCapabilities.java
- bridgedb-0.9-src/corelib/src/org/bridgedb/IDMapperException.java
- bridgedb-0.9-src/corelib/src/org/bridgedb/IDMapperStack.java
- bridgedb-0.9-src/corelib/src/org/bridgedb/Xref.java
- bridgedb-0.9-src/corelib/src/org/bridgedb/file/IDMapperFile.java
- bridgedb-0.9-src/corelib/src/org/bridgedb/file/IDMapperText.java
- bridgedb-0.9-src/corelib/src/org/bridgedb/file/IDMappingReader.java
- bridgedb-0.9-src/corelib/src/org/bridgedb/file/IDMappingReaderFromDelimitedReader.java
- bridgedb-0.9-src/corelib/src/org/bridgedb/file/IDMappingReaderFromText.java
- bridgedb-0.9-src/corelib/src/org/bridgedb/impl/InternalUtils.java
- bridgedb-0.9-src/corelib/src/org/bridgedb/rdb/DBConnector.java
- bridgedb-0.9-src/corelib/src/org/bridgedb/rdb/DBConnectorDerbyServer.java
- bridgedb-0.9-src/corelib/src/org/bridgedb/rdb/DataDerby.java
- bridgedb-0.9-src/corelib/src/org/bridgedb/rdb/DataDerbyDirectory.java
- bridgedb-0.9-src/corelib/src/org/bridgedb/rdb/DataHsqldb.java
- bridgedb-0.9-src/corelib/src/org/bridgedb/rdb/FileUtilsGdb.java
- bridgedb-0.9-src/corelib/src/org/bridgedb/rdb/GdbConstruct.java
- bridgedb-0.9-src/corelib/src/org/bridgedb/rdb/IDMapperRdb.java
- bridgedb-0.9-src/corelib/src/org/bridgedb/rdb/SimpleGdb.java
- bridgedb-0.9-src/corelib/src/org/bridgedb/rdb/SimpleGdbFactory.java
- bridgedb-0.9-src/corelib/src/org/bridgedb/rdb/SimpleGdbImpl2.java
- bridgedb-0.9-src/corelib/src/org/bridgedb/rdb/SimpleGdbImpl3.java
- bridgedb-0.9-src/corelib/src/org/bridgedb/webservice/IDMapperWebservice.java
- bridgedb-0.9-src/corelib/src/org/bridgedb/webservice/biomart/BiomartStub.java
- bridgedb-0.9-src/corelib/src/org/bridgedb/webservice/biomart/IDMapperBiomart.java
- bridgedb-0.9-src/corelib/src/org/bridgedb/webservice/biomart/filterconversion.txt
- bridgedb-0.9-src/corelib/src/org/bridgedb/webservice/biomart/util/Attribute.java
- bridgedb-0.9-src/corelib/src/org/bridgedb/webservice/biomart/util/BiomartClient.java
- bridgedb-0.9-src/corelib/src/org/bridgedb/webservice/biomart/util/Database.java
- bridgedb-0.9-src/corelib/src/org/bridgedb/webservice/biomart/util/Dataset.java
- bridgedb-0.9-src/corelib/src/org/bridgedb/webservice/biomart/util/Filter.java
- bridgedb-0.9-src/corelib/src/org/bridgedb/webservice/biomart/util/XMLQueryBuilder.java
- bridgedb-0.9-src/corelib/src/org/bridgedb/webservice/bridgerest/BridgeRest.java
- bridgedb-0.9-src/corelib/test/org/bridgedb/Test.java
- bridgedb-0.9-src/corelib/test/org/bridgedb/TestBiomart.java
- bridgedb-0.9-src/corelib/test/org/bridgedb/TestFile.java
- bridgedb-0.9-src/corelib/test/org/bridgedb/rdb/Test.java
- bridgedb-0.9-src/corelib/version.props
- bridgedb-0.9-src/cronos/build.xml
- bridgedb-0.9-src/cronos/lib/axis-1_4/lib/axis-ant.jar
- bridgedb-0.9-src/cronos/lib/axis-1_4/lib/axis.jar
- bridgedb-0.9-src/cronos/lib/axis-1_4/lib/commons-discovery-0.2.jar
- bridgedb-0.9-src/cronos/lib/axis-1_4/lib/commons-logging-1.0.4.jar
- bridgedb-0.9-src/cronos/lib/axis-1_4/lib/jaxrpc.jar
- bridgedb-0.9-src/cronos/lib/axis-1_4/lib/log4j-1.2.8.jar
- bridgedb-0.9-src/cronos/lib/axis-1_4/lib/saaj.jar
- bridgedb-0.9-src/cronos/lib/axis-1_4/lib/wsdl4j-1.5.1.jar
- bridgedb-0.9-src/cronos/src-axis/org/bridgedb/webservice/cronos/CronosWS.java
- bridgedb-0.9-src/cronos/src-axis/org/bridgedb/webservice/cronos/CronosWSPortBindingStub.java
- bridgedb-0.9-src/cronos/src-axis/org/bridgedb/webservice/cronos/CronosWSService.java
- bridgedb-0.9-src/cronos/src-axis/org/bridgedb/webservice/cronos/CronosWSServiceLocator.java
- bridgedb-0.9-src/cronos/src/org/bridgedb/webservice/cronos/IDMapperCronos.java
- bridgedb-0.9-src/cronos/test/org/bridgedb/webservice/cronos/Test.java
- bridgedb-0.9-src/picr/build.xml
- bridgedb-0.9-src/picr/lib/activation-1.1.jar
- bridgedb-0.9-src/picr/lib/commons-collections-3.2.jar
- bridgedb-0.9-src/picr/lib/jaxb-api-2.1.jar
- bridgedb-0.9-src/picr/lib/jaxb-impl-2.1.2.jar
- bridgedb-0.9-src/picr/lib/jaxb-xjc-2.1.2.jar
- bridgedb-0.9-src/picr/lib/jaxws-api-2.1.jar
- bridgedb-0.9-src/picr/lib/jaxws-rt-2.1.jar
- bridgedb-0.9-src/picr/lib/jaxws-tools-2.1.jar
- bridgedb-0.9-src/picr/lib/jsr173_api-1.0.jar
- bridgedb-0.9-src/picr/lib/jsr181-api-1.0-MR1.jar
- bridgedb-0.9-src/picr/lib/jsr250-api-1.0.jar
- bridgedb-0.9-src/picr/lib/resolver.jar
- bridgedb-0.9-src/picr/lib/saaj-api-1.3.jar
- bridgedb-0.9-src/picr/lib/saaj-impl-1.3.2.jar
- bridgedb-0.9-src/picr/lib/sjsxp-SNAPSHOT.jar
- bridgedb-0.9-src/picr/lib/stax-api-1.0.jar
- bridgedb-0.9-src/picr/lib/stax-ex-1.0.jar
- bridgedb-0.9-src/picr/lib/streambuffer-0.4.jar
- bridgedb-0.9-src/picr/lib/xfire-jsr181-api-1.0-M1.jar
- bridgedb-0.9-src/picr/src/org/bridgedb/webservice/picr/IDMapperPicr.java
- bridgedb-0.9-src/picr/src/org/bridgedb/webservice/picr/IDMapperPicrRest.java
- bridgedb-0.9-src/picr/src/uk/ac/ebi/demo/picr/business/PICRClient.java
- bridgedb-0.9-src/picr/src/uk/ac/ebi/demo/picr/soap/AccessionMapperInterface.java
- bridgedb-0.9-src/picr/src/uk/ac/ebi/demo/picr/soap/AccessionMapperService.java
- bridgedb-0.9-src/picr/src/uk/ac/ebi/demo/picr/soap/CrossReference.java
- bridgedb-0.9-src/picr/src/uk/ac/ebi/demo/picr/soap/GetMappedDatabaseNames.java
- bridgedb-0.9-src/picr/src/uk/ac/ebi/demo/picr/soap/GetMappedDatabaseNamesResponse.java
- bridgedb-0.9-src/picr/src/uk/ac/ebi/demo/picr/soap/GetUPIForAccession.java
- bridgedb-0.9-src/picr/src/uk/ac/ebi/demo/picr/soap/GetUPIForAccessionResponse.java
- bridgedb-0.9-src/picr/src/uk/ac/ebi/demo/picr/soap/GetUPIForSequence.java
- bridgedb-0.9-src/picr/src/uk/ac/ebi/demo/picr/soap/GetUPIForSequenceResponse.java
- bridgedb-0.9-src/picr/src/uk/ac/ebi/demo/picr/soap/ObjectFactory.java
- bridgedb-0.9-src/picr/src/uk/ac/ebi/demo/picr/soap/UPEntry.java
- bridgedb-0.9-src/picr/src/uk/ac/ebi/demo/picr/soap/package-info.java
- bridgedb-0.9-src/picr/src/uk/ac/ebi/demo/picr/swing/PICRAccessionDemo.java
- bridgedb-0.9-src/picr/src/uk/ac/ebi/demo/picr/swing/PICRSequenceDemo.java
- bridgedb-0.9-src/picr/test/org/bridgedb/webservice/picr/Test.java
- bridgedb-0.9-src/picr/test/org/bridgedb/webservice/picr/TestRest.java
- bridgedb-0.9-src/resources/datasources.txt
- bridgedb-0.9-src/resources/organisms.txt
- bridgedb-0.9-src/start-server.sh
- bridgedb-0.9-src/synergizer/build.xml
- bridgedb-0.9-src/synergizer/lib/synergizer-client.jar
- bridgedb-0.9-src/synergizer/src/org/bridgedb/webservice/synergizer/IDMapperSynergizer.java
- bridgedb-0.9-src/synergizer/src/org/bridgedb/webservice/synergizer/SynergizerStub.java
- bridgedb-0.9-src/synergizer/test/org/bridgedb/webservice/synergizer/Test.java
- bridgedb-0.9-src/webservice/build.xml
- bridgedb-0.9-src/webservice/contrib/bridgedb-example.pl
- bridgedb-0.9-src/webservice/contrib/bridgedb-example.py
- bridgedb-0.9-src/webservice/gdb.config.template
- bridgedb-0.9-src/webservice/lib/restlet-2.0m3/org.restlet.jar
- bridgedb-0.9-src/webservice/src/org/bridgedb/rest/AttributeSearch.java
- bridgedb-0.9-src/webservice/src/org/bridgedb/rest/AttributeSet.java
- bridgedb-0.9-src/webservice/src/org/bridgedb/rest/Attributes.java
- bridgedb-0.9-src/webservice/src/org/bridgedb/rest/BackPageText.java
- bridgedb-0.9-src/webservice/src/org/bridgedb/rest/FreeSearch.java
- bridgedb-0.9-src/webservice/src/org/bridgedb/rest/IDMapperResource.java
- bridgedb-0.9-src/webservice/src/org/bridgedb/rest/IDMapperService.java
- bridgedb-0.9-src/webservice/src/org/bridgedb/rest/IsFreeSearchSupported.java
- bridgedb-0.9-src/webservice/src/org/bridgedb/rest/IsMappingSupported.java
- bridgedb-0.9-src/webservice/src/org/bridgedb/rest/NoMatch.java
- bridgedb-0.9-src/webservice/src/org/bridgedb/rest/Properties.java
- bridgedb-0.9-src/webservice/src/org/bridgedb/rest/Server.java
- bridgedb-0.9-src/webservice/src/org/bridgedb/rest/SupportedSourceDataSources.java
- bridgedb-0.9-src/webservice/src/org/bridgedb/rest/SupportedTargetDataSources.java
- bridgedb-0.9-src/webservice/src/org/bridgedb/rest/XrefExists.java
- bridgedb-0.9-src/webservice/src/org/bridgedb/rest/Xrefs.java
- bridgedb-0.9-src/webservice/test/org/bridgedb/rest/Test.java
