# Supplementary material for: The BridgeDb framework: standardized access to gene, protein and metabolite identifier mapping services
Source: BMC Bioinformatics. 2010 Jan 4;11:5. doi: 10.1186/1471-2105-11-5 (PMC2824678; doi:10.1186/1471-2105-11-5)
Supplement: Additional file 4 — Source code of the BridgeDb java library version 0.9. For the latest version we recommend to use our subversion repository at http://svn.bigcat.unimaas.nl/bridgedb. [file 1471-2105-11-5-S4.GZ › bridgedb-0.9-src/benchmarking/IDMapping_En_Test.txt]

ENSEMBL_TEST
ENSG00000005955
ENSG00000006071
ENSG00000006704
ENSG00000009413
ENSG00000060642
ENSG00000067141
ENSG00000068903
ENSG00000069399
ENSG00000073584
ENSG00000073756
ENSG00000077150
ENSG00000081041
ENSG00000083799
ENSG00000099866
ENSG00000100320
ENSG00000100644
ENSG00000100906
ENSG00000100985
ENSG00000101017
ENSG00000101193
ENSG00000104856
ENSG00000104951
ENSG00000105287
ENSG00000107968
ENSG00000108342
ENSG00000108511
ENSG00000110011
ENSG00000110944
ENSG00000111956
ENSG00000112297
ENSG00000112493
ENSG00000114270
ENSG00000115866
ENSG00000116337
ENSG00000116406
ENSG00000118260
ENSG00000118503
ENSG00000121104
ENSG00000123728
ENSG00000124875
ENSG00000125686
ENSG00000125851
ENSG00000125944
ENSG00000126458
ENSG00000129993
ENSG00000130066
ENSG00000131196
ENSG00000131748
ENSG00000132965
ENSG00000133048
ENSG00000133401
ENSG00000135090
ENSG00000135373
ENSG00000135447
ENSG00000135845
ENSG00000136688
ENSG00000137076
ENSG00000137364
ENSG00000139613
ENSG00000140968
ENSG00000141736
ENSG00000143466
ENSG00000144566
ENSG00000145901
ENSG00000146834
ENSG00000148123
ENSG00000150403
ENSG00000155366
ENSG00000157500
ENSG00000161570
ENSG00000161638
ENSG00000162692
ENSG00000162924
ENSG00000163719
ENSG00000163734
ENSG00000163735
ENSG00000163932
ENSG00000164104
ENSG00000165458
ENSG00000165698
ENSG00000165801
ENSG00000166285
ENSG00000166396
ENSG00000166710
ENSG00000166949
ENSG00000169245
ENSG00000171700
ENSG00000172602
ENSG00000173540
ENSG00000174483
ENSG00000178834
ENSG00000184009
ENSG00000184156
ENSG00000184371
ENSG00000196306
ENSG00000196470
ENSG00000196954
ENSG00000197499
ENSG00000198479
ENSG00000198638
