# Supplementary material for: The BridgeDb framework: standardized access to gene, protein and metabolite identifier mapping services
Source: BMC Bioinformatics. 2010 Jan 4;11:5. doi: 10.1186/1471-2105-11-5 (PMC2824678; doi:10.1186/1471-2105-11-5)
Supplement: Additional file 4 — Source code of the BridgeDb java library version 0.9. For the latest version we recommend to use our subversion repository at http://svn.bigcat.unimaas.nl/bridgedb. [file 1471-2105-11-5-S4.GZ › bridgedb-0.9-src/benchmarking/IDMapping_X_Test.txt]

AFFY_TEST
200724_at
201495_x_at
202493_x_at
202755_s_at
204217_s_at
204450_x_at
204737_s_at
204989_s_at
205195_at
205574_x_at
205753_at
205900_at
205958_x_at
206087_x_at
206168_at
206261_at
206329_at
206442_at
206628_at
206639_x_at
206742_at
206775_at
206831_s_at
206858_s_at
206859_s_at
206997_s_at
207020_at
207028_at
207139_at
207188_at
207347_at
207600_at
207665_at
207824_s_at
207967_at
208038_at
208226_x_at
208243_s_at
208314_at
208359_s_at
208379_x_at
208391_s_at
208408_at
209742_s_at
209789_at
209904_at
209951_s_at
210333_at
210393_at
210581_x_at
210701_at
211473_s_at
211620_x_at
211687_x_at
211708_s_at
211739_x_at
211958_at
212992_at
213231_at
213449_at
213884_s_at
214158_s_at
214406_s_at
214421_x_at
215012_at
215403_at
215651_at
215692_s_at
215828_at
216284_at
216721_at
216934_at
217082_at
217293_at
217367_s_at
217447_at
217567_at
218685_s_at
219153_s_at
219249_s_at
219531_at
219685_at
219769_at
219926_at
220125_at
220366_at
220505_at
220535_at
220555_s_at
220645_at
220694_at
221113_s_at
221116_at
221917_s_at
221948_s_at
222025_s_at
222167_at
222371_at
40273_at
91816_f_at
