# Supplementary material for: The BridgeDb framework: standardized access to gene, protein and metabolite identifier mapping services
Source: BMC Bioinformatics. 2010 Jan 4;11:5. doi: 10.1186/1471-2105-11-5 (PMC2824678; doi:10.1186/1471-2105-11-5)
Supplement: Additional file 4 — Source code of the BridgeDb java library version 0.9. For the latest version we recommend to use our subversion repository at http://svn.bigcat.unimaas.nl/bridgedb. [file 1471-2105-11-5-S4.GZ › bridgedb-0.9-src/benchmarking/U133A2-randomset.txt]

Affy
216462_at
205126_at
206097_at
206540_at
213058_at
211707_s_at
213481_at
207470_at
217550_at
215186_at
213934_s_at
218535_s_at
221988_at
206710_s_at
207632_at
208563_x_at
216010_x_at
218519_at
205554_s_at
212008_at
208521_at
200757_s_at
200657_at
204027_s_at
211009_s_at
206166_s_at
215406_at
210421_s_at
218015_s_at
207878_at
216072_at
201408_at
202128_at
203544_s_at
211089_s_at
209110_s_at
207012_at
38521_at
202905_x_at
218245_at
209270_at
213460_x_at
203684_s_at
38487_at
215974_at
222336_at
206220_s_at
207684_at
216780_at
218573_at
217361_at
222135_at
201528_at
213509_x_at
217456_x_at
219854_at
207761_s_at
211228_s_at
204994_at
217909_s_at
219618_at
209221_s_at
204739_at
203477_at
216241_s_at
217238_s_at
221187_s_at
216539_at
216546_s_at
214575_s_at
210420_at
222371_at
209730_at
211778_s_at
218311_at
211892_s_at
222282_at
212793_at
213562_s_at
210318_at
202685_s_at
206681_x_at
211960_s_at
201536_at
219935_at
201760_s_at
202115_s_at
200841_s_at
51146_at
206453_s_at
210951_x_at
212551_at
206854_s_at
212146_at
201161_s_at
35776_at
201775_s_at
205935_at
214281_s_at
206792_x_at
215199_at
74694_s_at
215473_at
214520_at
212591_at
205009_at
214958_s_at
208523_x_at
202171_at
214402_s_at
201527_at
203639_s_at
201346_at
214283_at
201451_x_at
205630_at
214815_at
210235_s_at
38340_at
208273_at
208498_s_at
211695_x_at
205603_s_at
219478_at
221602_s_at
221464_at
202312_s_at
215309_at
214132_at
208432_s_at
205752_s_at
219845_at
203492_x_at
217283_at
206564_at
209579_s_at
213600_at
221644_s_at
206078_at
201836_s_at
204298_s_at
219963_at
220558_x_at
209791_at
216966_at
207552_at
217866_at
219912_s_at
213807_x_at
209165_at
219272_at
211369_at
204538_x_at
208538_at
208502_s_at
206025_s_at
217469_at
200902_at
201531_at
208783_s_at
219998_at
216596_at
220124_at
205905_s_at
213617_s_at
222110_at
201539_s_at
207533_at
58367_s_at
205346_at
213052_at
216916_s_at
214894_x_at
205908_s_at
210345_s_at
203256_at
213874_at
206641_at
215867_x_at
206820_at
202778_s_at
204348_s_at
209539_at
220763_at
221413_at
221545_x_at
216436_at
213841_at
203676_at
205476_at
211918_x_at
219588_s_at
205777_at
201151_s_at
203253_s_at
218938_at
203563_at
219463_at
44673_at
218729_at
210065_s_at
218673_s_at
201975_at
221322_at
216324_at
202265_at
210986_s_at
221872_at
219002_at
209274_s_at
217212_s_at
207541_s_at
219719_at
214103_s_at
206426_at
216234_s_at
208349_at
219671_at
214910_s_at
220973_s_at
202101_s_at
220022_at
220013_at
218713_at
213325_at
215912_at
212448_at
217118_s_at
215683_at
218803_at
213079_at
220032_at
214933_at
206906_at
206643_at
222382_x_at
209183_s_at
207924_x_at
207626_s_at
217484_at
209682_at
212238_at
213880_at
211054_at
217768_at
201845_s_at
207021_at
209572_s_at
212571_at
218517_at
209076_s_at
212361_s_at
201118_at
220234_at
216331_at
218440_at
217447_at
204308_s_at
221052_at
211623_s_at
201153_s_at
211565_at
214355_x_at
217418_x_at
214278_s_at
217290_at
221426_s_at
220089_at
222263_at
209825_s_at
220286_at
212015_x_at
213793_s_at
210563_x_at
211640_x_at
207153_s_at
203437_at
219684_at
221951_at
204165_at
218889_at
202355_s_at
210741_at
217686_at
214740_at
221227_x_at
217931_at
212453_at
216476_at
222151_s_at
218342_s_at
211604_x_at
44696_at
207740_s_at
207214_at
207809_s_at
220835_s_at
219503_s_at
208756_at
207229_at
214107_x_at
200772_x_at
201951_at
214081_at
213940_s_at
214658_at
204404_at
204558_at
210812_at
206087_x_at
220620_at
207531_at
220892_s_at
205883_at
206515_at
208122_x_at
218876_at
221319_at
219685_at
206875_s_at
218642_s_at
206408_at
216969_s_at
217041_at
AFFX-r2-Bs-thr-5_s_at
211028_s_at
216828_at
215738_at
201965_s_at
212040_at
206298_at
212566_at
45714_at
217669_s_at
217034_at
208164_s_at
216320_x_at
201311_s_at
219712_s_at
209607_x_at
205551_at
218616_at
201834_at
210379_s_at
206289_at
201803_at
207114_at
215436_at
209443_at
208652_at
214629_x_at
202069_s_at
202514_at
201248_s_at
217223_s_at
208464_at
219723_x_at
220633_s_at
215541_s_at
219650_at
200889_s_at
201570_at
217587_at
210931_at
205069_s_at
221191_at
218291_at
221549_at
213920_at
206727_at
204838_s_at
205600_x_at
205702_at
207695_s_at
217455_s_at
218774_at
218644_at
209040_s_at
221016_s_at
221548_s_at
201939_at
206268_at
208802_at
210558_at
215762_at
203846_at
203683_s_at
207768_at
203446_s_at
201723_s_at
209920_at
207334_s_at
221926_s_at
200894_s_at
215372_x_at
208003_s_at
217120_s_at
207414_s_at
220913_at
209985_s_at
222363_at
218373_at
212452_x_at
209018_s_at
213663_s_at
207436_x_at
220015_at
212781_at
217624_at
206679_at
214206_at
202653_s_at
220402_at
218714_at
206103_at
220886_at
221568_s_at
216112_at
215049_x_at
212139_at
219540_at
202605_at
222097_at
209446_s_at
201402_at
201763_s_at
203902_at
201778_s_at
208172_s_at
216504_s_at
213403_at
57739_at
212346_s_at
209142_s_at
201468_s_at
202018_s_at
204139_x_at
206056_x_at
222335_at
202742_s_at
202592_at
209868_s_at
206350_at
204935_at
220930_s_at
201744_s_at
216298_at
214981_at
218458_at
207094_at
201197_at
219989_s_at
213036_x_at
213060_s_at
221726_at
218581_at
203505_at
207914_x_at
207692_s_at
206391_at
201091_s_at
211319_at
220533_at
213451_x_at
218750_at
222183_x_at
201155_s_at
204312_x_at
214154_s_at
220399_at
200628_s_at
210324_at
215375_x_at
209015_s_at
222117_s_at
214486_x_at
220965_s_at
213436_at
203205_at
221461_at
217703_x_at
205021_s_at
216202_s_at
221457_s_at
210960_at
201108_s_at
208916_at
213730_x_at
209827_s_at
215484_at
205096_at
213825_at
218884_s_at
200840_at
218000_s_at
207583_at
206770_s_at
201264_at
209738_x_at
208111_at
220959_s_at
202986_at
205268_s_at
218676_s_at
216829_at
201093_x_at
210352_at
222303_at
211614_at
216806_at
207459_x_at
35148_at
212669_at
220791_x_at
203518_at
203287_at
221777_at
206883_x_at
58994_at
209947_at
204062_s_at
220926_s_at
213586_at
203757_s_at
217544_at
222293_at
38691_s_at
205127_at
204188_s_at
211970_x_at
215839_at
221181_at
209495_at
213252_at
219647_at
205925_s_at
215281_x_at
201936_s_at
214956_at
206863_x_at
220340_at
204053_x_at
210395_x_at
217971_at
200713_s_at
220420_at
218594_at
32128_at
204570_at
215009_s_at
209942_x_at
210831_s_at
204624_at
208824_x_at
203379_at
207464_at
205969_at
214125_s_at
210047_at
205984_at
218753_at
208409_at
214849_at
207795_s_at
205665_at
213532_at
207670_at
210021_s_at
219387_at
210605_s_at
210737_at
49051_g_at
201976_s_at
204905_s_at
211079_s_at
216579_at
221471_at
208979_at
202686_s_at
213799_s_at
217159_x_at
201387_s_at
201432_at
208256_at
207117_at
214554_at
218135_at
222334_at
208814_at
214324_at
213473_at
215553_x_at
215842_s_at
206358_at
205876_at
220628_s_at
220777_at
216762_at
211144_x_at
208741_at
212917_x_at
200073_s_at
210096_at
209082_s_at
221096_s_at
207509_s_at
AFFX-hum_alu_at
218146_at
214726_x_at
221515_s_at
210329_s_at
210117_at
217042_at
219506_at
215826_x_at
216872_at
207420_at
201126_s_at
202829_s_at
203062_s_at
222176_at
219700_at
207405_s_at
204629_at
34697_at
206580_s_at
220757_s_at
207173_x_at
218692_at
212190_at
215495_s_at
213235_at
200991_s_at
215317_at
202403_s_at
206108_s_at
206130_s_at
203924_at
202458_at
201289_at
207525_s_at
214052_x_at
220762_s_at
221059_s_at
217702_at
222348_at
212940_at
212389_at
209250_at
208478_s_at
213603_s_at
218648_at
208312_s_at
201540_at
217224_at
214275_at
201661_s_at
201790_s_at
206499_s_at
220191_at
215172_at
210077_s_at
200692_s_at
218240_at
220808_at
204200_s_at
216551_x_at
213798_s_at
46270_at
218898_at
221554_at
202184_s_at
201103_x_at
221565_s_at
221573_at
202027_at
210697_at
208477_at
219930_at
222222_s_at
217136_at
218802_at
209342_s_at
218358_at
217807_s_at
52159_at
209883_at
204438_at
218524_at
204856_at
202812_at
200037_s_at
208641_s_at
205354_at
209363_s_at
204114_at
218720_x_at
207463_x_at
215327_at
209230_s_at
217633_at
203554_x_at
220772_at
220127_s_at
208455_at
203050_at
219656_at
211924_s_at
214440_at
217225_x_at
206300_s_at
214948_s_at
201989_s_at
212173_at
212807_s_at
206287_s_at
213859_x_at
201800_s_at
213417_at
214292_at
201072_s_at
204822_at
218109_s_at
207840_at
212138_at
204381_at
217250_s_at
202054_s_at
204211_x_at
205091_x_at
201630_s_at
208250_s_at
211379_x_at
204050_s_at
210555_s_at
208392_x_at
217198_x_at
202946_s_at
209037_s_at
212221_x_at
209417_s_at
210869_s_at
214268_s_at
215481_s_at
211840_s_at
204428_s_at
208330_at
210676_x_at
221057_at
205335_s_at
215201_at
216853_x_at
214677_x_at
209389_x_at
215577_at
202796_at
206428_s_at
204461_x_at
208844_at
219403_s_at
216203_at
214027_x_at
220053_at
202548_s_at
212532_s_at
206856_at
207278_s_at
204004_at
207069_s_at
204952_at
209881_s_at
217067_s_at
210322_x_at
217029_at
219911_s_at
208961_s_at
204080_at
211824_x_at
202799_at
215747_s_at
218838_s_at
200834_s_at
208436_s_at
210658_s_at
204699_s_at
201928_at
204361_s_at
205787_x_at
204007_at
215538_at
201049_s_at
218327_s_at
213428_s_at
217675_at
201813_s_at
215019_x_at
205808_at
202721_s_at
221836_s_at
215575_at
38069_at
219925_at
207950_s_at
201801_s_at
203502_at
205022_s_at
212393_at
203288_at
220239_at
211671_s_at
56256_at
217953_at
207543_s_at
202089_s_at
206497_at
215457_at
202122_s_at
36742_at
214271_x_at
207432_at
206753_at
216636_at
220567_at
220555_s_at
207020_at
201471_s_at
208512_s_at
205017_s_at
203765_at
46665_at
221860_at
213106_at
206947_at
203840_at
210341_at
212157_at
216520_s_at
215296_at
210984_x_at
209275_s_at
204237_at
216883_x_at
209850_s_at
201978_s_at
218849_s_at
202901_x_at
205414_s_at
202747_s_at
203912_s_at
215091_s_at
216756_at
211127_x_at
219220_x_at
202752_x_at
205183_at
204832_s_at
121_at
213981_at
215893_x_at
217113_at
217900_at
208321_s_at
200807_s_at
218544_s_at
204302_s_at
215092_s_at
206055_s_at
214790_at
201927_s_at
219739_at
216222_s_at
217887_s_at
212708_at
203553_s_at
220707_s_at
204548_at
220912_at
210890_x_at
214506_at
218574_s_at
64488_at
216986_s_at
213597_s_at
205419_at
207536_s_at
206784_at
203164_at
217750_s_at
215499_at
205532_s_at
213903_s_at
203624_at
218888_s_at
213006_at
222288_at
221938_x_at
216561_x_at
203123_s_at
218181_s_at
214191_at
204446_s_at
214697_s_at
208041_at
208570_at
221041_s_at
201937_s_at
202064_s_at
214831_at
212332_at
221582_at
213405_at
219332_at
201043_s_at
202789_at
215456_at
35974_at
219327_s_at
218960_at
200603_at
214469_at
217267_s_at
212231_at
211362_s_at
209302_at
208885_at
216556_x_at
207186_s_at
200843_s_at
209478_at
43427_at
203221_at
202924_s_at
207776_s_at
51158_at
206048_at
209133_s_at
211643_x_at
218198_at
214800_x_at
210267_at
213487_at
201459_at
201960_s_at
217388_s_at
218058_at
214253_s_at
218772_x_at
217508_s_at
211048_s_at
201428_at
213856_at
218909_at
219710_at
208692_at
216899_s_at
221820_s_at
211150_s_at
206746_at
218402_s_at
203328_x_at
214425_at
205990_s_at
213424_at
220705_s_at
213371_at
219083_at
214433_s_at
208238_x_at
203498_at
212999_x_at
220939_s_at
37152_at
219870_at
218481_at
206393_at
214114_x_at
200979_at
220352_x_at
213871_s_at
206754_s_at
202540_s_at
219321_at
33579_i_at
220305_at
207447_s_at
218843_at
216122_at
209188_x_at
210706_s_at
210092_at
218138_at
206146_s_at
207064_s_at
219601_s_at
215515_at
214712_at
204458_at
205556_at
213147_at
214961_at
