# Supplementary material for: The BridgeDb framework: standardized access to gene, protein and metabolite identifier mapping services
Source: BMC Bioinformatics. 2010 Jan 4;11:5. doi: 10.1186/1471-2105-11-5 (PMC2824678; doi:10.1186/1471-2105-11-5)
Supplement: Additional file 4 — Source code of the BridgeDb java library version 0.9. For the latest version we recommend to use our subversion repository at http://svn.bigcat.unimaas.nl/bridgedb. [file 1471-2105-11-5-S4.GZ › bridgedb-0.9-src/benchmarking/build.xml]

<?xml version="1.0"?>
<project name="Benchmarking" default="jar" basedir=".">
	
	<path id="project.class.path">
		<pathelement location="build"/>
		<fileset dir="lib">
			<include name="*.jar"/>
		</fileset>
		<pathelement location="../dist/bridgedb.jar"/>
		<pathelement location="../dist/derby.jar"/>
		<!--TODO make sure corelib build is called first -->
	</path>

	<path id="class.path">
		<fileset dir="../dist">
			<include name="*.jar"/>
		</fileset>
		<fileset dir="lib">
			<include name="*.jar"/>
		</fileset>
	</path>

	<target name="prepare">
		<mkdir dir="build"/>
	</target>
	
	<target name="clean" description="Remove all generated files.">
		<delete dir="${build.dir}"/>
	</target>
	
	<target name="build" depends="prepare" description="Compile all sources">
		<javac srcdir="src" 
			    debug="true"	
			    destdir="build">
			<classpath refid="class.path"/>
		</javac>
	</target>
	
	<target name="jar" depends="build">
		<mkdir dir="dist"/>
		<jar jarfile="dist/checker.jar">
			<manifest>
				<attribute name="Main-Class" value="org.bridgedb.checker.Checker"/>
				<attribute name="Class-Path" value="bridgedb.jar google-collect-snapshot-20080820.jar"/>
			</manifest>
			<fileset dir="build" includes="**/*.class"/>
		</jar>
	</target>
	
	<target name="dist" depends="jar"/>

	<target name="test" depends="build">
		<path id="test.classpath">
			<path refid="class.path"/>
			<pathelement location="build"/>
			<pathelement location="../corelib/build-lib/junit.jar"/>
			<pathelement location="../corelib/build-lib/measure.jar"/>
			<pathelement location="../corelib/build-lib/derbyclient.jar"/>
		</path>
		<javac srcdir="test" debug="true" 
					includes="**"
					destdir="build"
					source="1.5">
			<classpath refid="test.classpath"/>
		</javac>		
		<junit printsummary="on" haltonfailure="false" fork="true">
			<formatter type="brief" usefile="false"/>
			<classpath refid="test.classpath"/>
			<batchtest>
				<fileset dir="test">
					<include name="**/*Test*.java"/>
				</fileset>
			</batchtest>
		</junit>
	</target>
	
</project>
