# Supplementary material for: The BridgeDb framework: standardized access to gene, protein and metabolite identifier mapping services
Source: BMC Bioinformatics. 2010 Jan 4;11:5. doi: 10.1186/1471-2105-11-5 (PMC2824678; doi:10.1186/1471-2105-11-5)
Supplement: Additional file 4 — Source code of the BridgeDb java library version 0.9. For the latest version we recommend to use our subversion repository at http://svn.bigcat.unimaas.nl/bridgedb. [file 1471-2105-11-5-S4.GZ › bridgedb-0.9-src/corelib/src/org/bridgedb/DataSourcePatterns.java]

// BridgeDb,
// An abstraction layer for identifer mapping services, both local and online.
// Copyright 2006-2009 BridgeDb developers
//
// Licensed under the Apache License, Version 2.0 (the "License");
// you may not use this file except in compliance with the License.
// You may obtain a copy of the License at
//
// http://www.apache.org/licenses/LICENSE-2.0
//
// Unless required by applicable law or agreed to in writing, software
// distributed under the License is distributed on an "AS IS" BASIS,
// WITHOUT WARRANTIES OR CONDITIONS OF ANY KIND, either express or implied.
// See the License for the specific language governing permissions and
// limitations under the License.
//
package org.bridgedb;

import java.util.HashMap;
import java.util.HashSet;
import java.util.Map;
import java.util.Set;
import java.util.regex.Matcher;
import java.util.regex.Pattern;

/**
 * Contains regular expression patterns for identifiers
 * Can be used to guess the BioDataSource of an identifier
 * of unknown origin.
 */
public final class DataSourcePatterns 
{
	/** private constructor, to prevent instantiation of utility class. */
	private DataSourcePatterns() {}
	
	private static Map<DataSource, Pattern> patterns = new HashMap<DataSource, Pattern>();
	
	/**
	 * Register a regex Pattern for recognizing a DataSource.
	 * @param key the DataSource that may be recognized.
	 * @param value the Pattern to look for.
	 */
	public static void registerPattern (DataSource key, Pattern value)
	{
		patterns.put (key, value);
	}
	
	/**
	 * Look for all DataSource patterns that match a given input. 
	 * @param id to compare with registered patterns
	 * @return set of patterns which matches the given id.
	 */
	public static Set<DataSource> getDataSourceMatches (String id)
	{
		Set<DataSource> result = new HashSet<DataSource>();
		for (DataSource ds : patterns.keySet())
		{
			Matcher m = patterns.get(ds).matcher(id);					
			if (m.matches()) result.add (ds);			
		}
		return result;
	}
	
	/**
	 * @return all known data patterns, mapped to
	 * their BioDataSource.
	 * For example, this map will contain:
	 * <pre>
	 *    BioDataSource.ENSEMBL_HUMAN -> Pattern.compile("ENSG\d+")
	 * </pre>
	 * <p>
	 * There is not guaranteed to be a Pattern for every
	 * BioDataSource constant.
	 */
	public static Map<DataSource, Pattern> getPatterns()
	{
		return patterns;
	}
}
