# Supplementary material for: The BridgeDb framework: standardized access to gene, protein and metabolite identifier mapping services
Source: BMC Bioinformatics. 2010 Jan 4;11:5. doi: 10.1186/1471-2105-11-5 (PMC2824678; doi:10.1186/1471-2105-11-5)
Supplement: Additional file 4 — Source code of the BridgeDb java library version 0.9. For the latest version we recommend to use our subversion repository at http://svn.bigcat.unimaas.nl/bridgedb. [file 1471-2105-11-5-S4.GZ › bridgedb-0.9-src/corelib/src/org/bridgedb/Driver.java]

// BridgeDb,
// An abstraction layer for identifer mapping services, both local and online.
// Copyright 2006-2009 BridgeDb developers
//
// Licensed under the Apache License, Version 2.0 (the "License");
// you may not use this file except in compliance with the License.
// You may obtain a copy of the License at
//
// http://www.apache.org/licenses/LICENSE-2.0
//
// Unless required by applicable law or agreed to in writing, software
// distributed under the License is distributed on an "AS IS" BASIS,
// WITHOUT WARRANTIES OR CONDITIONS OF ANY KIND, either express or implied.
// See the License for the specific language governing permissions and
// limitations under the License.
//
package org.bridgedb;

/**
 * A Driver knows how to create an IDMapper instance.
 * The connect method should not be called directly, instead
 * use BridgeDb.connect() to automatically pick
 * the correct driver for a protocol.
 */
public interface Driver 
{
	/**
	 * Never call this method directly, use {@link BridgeDb#connect} instead.
	 * This method interprets the location part of the connection string and uses
	 * that to configure an {@link IDMapper}.
	 * @return a new instance of the correct
	 * 	IDMapper implementation every time, configured according to the locationString.
	 * @param locationString string with all necessary information to configure the resource. 
	 * 	e.g. this could contain a URL or file location with optional parameters at the end.
	 * @throws IDMapperException when a connection to the resource could not be created, or
	 *  the IDMapper implementation could not be instantiated for any reason. IDMapperException
	 *  should be thrown also if the locationString could not be parsed, or if it was
	 *  wrongly formatted. 
	 */
	IDMapper connect (String locationString) throws IDMapperException;
}
