# Supplementary material for: The BridgeDb framework: standardized access to gene, protein and metabolite identifier mapping services
Source: BMC Bioinformatics. 2010 Jan 4;11:5. doi: 10.1186/1471-2105-11-5 (PMC2824678; doi:10.1186/1471-2105-11-5)
Supplement: Additional file 4 — Source code of the BridgeDb java library version 0.9. For the latest version we recommend to use our subversion repository at http://svn.bigcat.unimaas.nl/bridgedb. [file 1471-2105-11-5-S4.GZ › bridgedb-0.9-src/corelib/src/org/bridgedb/file/IDMapperText.java]

// BridgeDb,
// An abstraction layer for identifer mapping services, both local and online.
// Copyright 2006-2009 BridgeDb developers
//
// Licensed under the Apache License, Version 2.0 (the "License");
// you may not use this file except in compliance with the License.
// You may obtain a copy of the License at
//
// http://www.apache.org/licenses/LICENSE-2.0
//
// Unless required by applicable law or agreed to in writing, software
// distributed under the License is distributed on an "AS IS" BASIS,
// WITHOUT WARRANTIES OR CONDITIONS OF ANY KIND, either express or implied.
// See the License for the specific language governing permissions and
// limitations under the License.
//
package org.bridgedb.file;

import java.net.MalformedURLException;
import java.net.URL;

import java.util.HashSet;
import java.util.Set;

import java.util.regex.Matcher;
import java.util.regex.Pattern;

import org.bridgedb.BridgeDb;
import org.bridgedb.IDMapper;
import org.bridgedb.IDMapperException;
import org.bridgedb.Xref;

/**
 * Class for mapping ID from delimited text file.
 * @author gjj
 */
public class IDMapperText extends IDMapperFile 
{
	static
	{
		BridgeDb.register ("idmapper-text", new Driver());
	}
	
	/** Knows how to instantiate IDMapperText. */
	private static final class Driver implements org.bridgedb.Driver
	{
			/** prevent outside instantiation. */
            private Driver() {}
		
            /** {@inheritDoc} */
            public IDMapper connect(String location) throws IDMapperException
            {
                // parse arguments to determine idsep and dssep
                // sample: dssep=\t,idsep=;,idsep=,,transitivity=false@file:/localfile.txt
                // \t represents tab, \@ represents @
                String  path = null;
                char[] dssep = null;
                char[] idsep = null;
                boolean transitivity = false;

                int idx = location.indexOf("@");
                if (idx<=0) {
                    path = location;
                    // defaults if no options are provided:
                    idsep = new char[] { ',' };
                    dssep = new char[] { '\t' };
                } else {
                    // Is an url always contains :/ ?
                    if (idx > location.indexOf(":/")) { //@ is part of the path
                        path = location;
                    } else {
                        while (idx>0 && location.charAt(idx-1)=='\\') { //escape \@
                            idx = location.indexOf(idx+1);
                        }

                        if (idx==-1) {
                            throw new IDMapperException("Wrong link format!");
                        }

                        if (idx==location.length()-1) {
                            throw new IDMapperException("Empty address!");
                        }

                        path = location.substring(idx+1);

                        String config = location.substring(0, idx)+",";
                        String prefixTran = "transitivity=";
                        idx = config.indexOf(prefixTran);
                        String tran = config.substring(idx+prefixTran.length());
                        if (tran.toLowerCase().startsWith("true")) {
                            transitivity = true;
                        } else if (tran.toLowerCase().startsWith("false")) {
                            transitivity = false;
                        } else {
                            throw new IDMapperException(
                                    "transivity can only be true or false");
                        }

                        dssep = parseConfig(config, "dssep");
                        idsep = parseConfig(config, "idsep");
                    }
                }

                try
                {
                        return new IDMapperText(new URL(path), dssep, idsep,
                                transitivity);
                }
                catch (MalformedURLException ex)
                {
                        throw new IDMapperException(ex);
                }
            }

            /** 
             * parse the separator list part of the connection string.
             * \@ or \t will be unescaped.
             * @param config the connection string to parse
             * @param head the section to look for, either dssep or idsep
             * @return separators
             */
            private char[] parseConfig(String config, String head) {
                Set<Character> delimiters = new HashSet<Character>();
                Pattern p = Pattern.compile(head+"=(.|\\t|\\@),",
                        Pattern.CASE_INSENSITIVE);
                Matcher m = p.matcher(config);
                while (m.find()) {
                    String sep = m.group(1);
                    if (sep.equalsIgnoreCase("\\t")) {
                        sep = "\t";
                    } else if (sep.equalsIgnoreCase("\\@")) {
                        sep = "@";
                    }

                    delimiters.add(sep.charAt(0));
                }

                int nsep = delimiters.size();
                if (nsep==0) {
                    return null;
                }

                char[] ret = new char[nsep];
                int isep = 0;
                for (char c : delimiters) {
                    ret[isep++] = c;
                }

                return ret;
            }
        
	}

    private final URL url;
    private char[] dataSourceDelimiters;
    private char[] idDelimiters;
    private boolean transitivity;

    /**
     * Constructor from the {@link URL} of a tab-delimited text file.
     * @param url {@link URL} of the file
     * @throws IDMapperException if failed to read file
     */
    public IDMapperText(final URL url) throws IDMapperException {
        this(url,  new char[] {'\t'}); // default is tab delimited
    }

    /**
     * Transitivity is unsupported. No delimiter between data sources.
     * @param url url {@link URL} of the file
     * @param dataSourceDelimiters delimiters between data sources
     * @throws IDMapperException if failed to read file
     */
    public IDMapperText(final URL url,
            final char[] dataSourceDelimiters) throws IDMapperException {
        this(url, dataSourceDelimiters, null);
    }

    /**
     * Transitivity is unsupported.
     * @param url url {@link URL} of the file
     * @param dataSourceDelimiters delimiters between data sources
     * @param idDelimiters delimiters between IDs
     * @throws IDMapperException if failed to read file
     */
    public IDMapperText(final URL url,
            final char[] dataSourceDelimiters,
            final char[] idDelimiters) throws IDMapperException {
        this(url, dataSourceDelimiters, idDelimiters, false);
    }

    /**
     * Constructor from the {@link URL} of a tab-delimited text file,
     * delimiters to separate between different data sources and IDs and
     * transitivity support.
     * @param url url {@link URL} of the file
     * @param dataSourceDelimiters delimiters between data sources
     * @param idDelimiters delimiters between IDs
     * @param transitivity support transitivity if true
     * @throws IDMapperException if failed to read file
     */
    public IDMapperText(final URL url,
            final char[] dataSourceDelimiters,
            final char[] idDelimiters,
            final boolean transitivity) throws IDMapperException {
        super(new IDMappingReaderFromText(url,
                dataSourceDelimiters,
                idDelimiters));
        this.url = url;
        this.dataSourceDelimiters = dataSourceDelimiters;
        this.idDelimiters = idDelimiters;
        setTransitivity(transitivity);
    }

    /**
     * Free search is not supported for delimiter-text file.
     * This will throw UnsupportedOperationException
     * @param text ignored
     * @param limit ignored
     * @return does not return
     * @throws IDMapperException will not be thrown
     */
    public Set<Xref> freeSearch (String text, int limit) throws IDMapperException {
        throw new UnsupportedOperationException();
    }

    /**
     * Set transitivity support.
     * @param transitivity support transitivity if true.
     */
    public void setTransitivity(final boolean transitivity) {
        this.transitivity = transitivity;
        ((IDMappingReaderFromText) reader).setTransitivity(transitivity);
    }

    /**
     * Get transitivity support.
     * @return true if support transitivity; false otherwise.
     */
    public boolean getTransitivity() {
        return transitivity;
    }

    /**
     * Get {@link URL} of the file.
     * @return {@link URL} of the file
     */
    public URL getURL() {
        return url;
    }

    /**
     *
     * @return delimiters between data sources
     */
    public char[] getDataSourceDelimiters() {
        return dataSourceDelimiters;
    }

    /**
     *
     * @return delimiters between data IDs
     */
    public char[] getIDDelimiters() {
        return idDelimiters;
    }

    /**
     * Set delimiters between data sources.
     * @param dataSourceDelimiters delimiters between data sources
     */
    public void setDataSourceDelimiters(final char[] dataSourceDelimiters) {
        ((IDMappingReaderFromText)this.getIDMappingReader()).
                setDataSourceDelimiters(dataSourceDelimiters);
        this.dataSourceDelimiters = dataSourceDelimiters;
    }

    /**
     * Set delimiters between data IDs.
     * @param idDelimiters delimiters between data IDs
     */
    public void setIDDelimiters(final char[] idDelimiters) {
        ((IDMappingReaderFromText)this.getIDMappingReader())
                .setIDDelimiters(idDelimiters);
        this.idDelimiters = idDelimiters;
    }
}
