# Supplementary material for: The BridgeDb framework: standardized access to gene, protein and metabolite identifier mapping services
Source: BMC Bioinformatics. 2010 Jan 4;11:5. doi: 10.1186/1471-2105-11-5 (PMC2824678; doi:10.1186/1471-2105-11-5)
Supplement: Additional file 4 — Source code of the BridgeDb java library version 0.9. For the latest version we recommend to use our subversion repository at http://svn.bigcat.unimaas.nl/bridgedb. [file 1471-2105-11-5-S4.GZ › bridgedb-0.9-src/corelib/src/org/bridgedb/rdb/DBConnectorDerbyServer.java]

// BridgeDb,
// An abstraction layer for identifer mapping services, both local and online.
// Copyright 2006-2009 BridgeDb developers
//
// Licensed under the Apache License, Version 2.0 (the "License");
// you may not use this file except in compliance with the License.
// You may obtain a copy of the License at
//
// http://www.apache.org/licenses/LICENSE-2.0
//
// Unless required by applicable law or agreed to in writing, software
// distributed under the License is distributed on an "AS IS" BASIS,
// WITHOUT WARRANTIES OR CONDITIONS OF ANY KIND, either express or implied.
// See the License for the specific language governing permissions and
// limitations under the License.
//
package org.bridgedb.rdb;

import java.io.File;
import java.io.IOException;
import java.sql.Connection;
import java.sql.DriverManager;
import java.sql.SQLException;
import java.util.Properties;

import javax.naming.OperationNotSupportedException;

import org.bridgedb.IDMapperException;

/**
 * Database connector that connects to a Derby database server.
 */
public class DBConnectorDerbyServer extends DBConnector {
	
	static private String host;
	static private int port;
	static private boolean inited = false;
	
	/**
	 * Initialize global settings that will be shared by all instances of DBConnectorDerbyServer.
	 * @param aHost	The host on which the database resides
	 * @param aPort	The port to create the connection on
	 */
	static public void init (String aHost, int aPort)
	{
		host = aHost;
		port = aPort;
		inited = true;
	}
	
	/**
	 * Create a new database connector for the hostname and port set at initialization time.
	 * Will raise an exception if you forgot to call init() before.
	 */
	public DBConnectorDerbyServer() 
	{
		if (!inited) throw new IllegalArgumentException("Not yet initialized!");
	}
	
	public Connection createConnection(String dbName) throws IDMapperException 
	{
		Properties sysprop = System.getProperties();
		sysprop.setProperty("derby.storage.tempDirectory", System.getProperty("java.io.tmpdir"));
		
		try
		{
			sysprop.setProperty("derby.stream.error.file", File.createTempFile("derby",".log").toString());
			Class.forName("org.apache.derby.jdbc.ClientDriver");
		}
		catch (ClassNotFoundException e)
		{
			throw new IDMapperException (e);
		}
		catch (IOException f)
		{
			throw new IDMapperException (f);
		}
		String url = "jdbc:derby://" + host + ":" + port + "/" + dbName;
		Connection con;
		try
		{
			con = DriverManager.getConnection(url);
		}
		catch (SQLException f)
		{
			throw new IDMapperException (f);
		}
		return con;
	}

	public Connection createConnection(String dbName, int props) throws IDMapperException 
	{
		return createConnection(dbName);
	}

	public String finalizeNewDatabase(String dbName) throws IDMapperException 
	{
		//Creating database not supported
		throw new IDMapperException (new OperationNotSupportedException("Can't create new database on server"));
	}

}
