# Supplementary material for: The BridgeDb framework: standardized access to gene, protein and metabolite identifier mapping services
Source: BMC Bioinformatics. 2010 Jan 4;11:5. doi: 10.1186/1471-2105-11-5 (PMC2824678; doi:10.1186/1471-2105-11-5)
Supplement: Additional file 4 — Source code of the BridgeDb java library version 0.9. For the latest version we recommend to use our subversion repository at http://svn.bigcat.unimaas.nl/bridgedb. [file 1471-2105-11-5-S4.GZ › bridgedb-0.9-src/corelib/src/org/bridgedb/rdb/GdbConstruct.java]

// BridgeDb,
// An abstraction layer for identifer mapping services, both local and online.
// Copyright 2006-2009 BridgeDb developers
//
// Licensed under the Apache License, Version 2.0 (the "License");
// you may not use this file except in compliance with the License.
// You may obtain a copy of the License at
//
// http://www.apache.org/licenses/LICENSE-2.0
//
// Unless required by applicable law or agreed to in writing, software
// distributed under the License is distributed on an "AS IS" BASIS,
// WITHOUT WARRANTIES OR CONDITIONS OF ANY KIND, either express or implied.
// See the License for the specific language governing permissions and
// limitations under the License.
//
package org.bridgedb.rdb;

import org.bridgedb.IDMapperException;
import org.bridgedb.Xref;

/**
 * Interface for constructing a gene database.
 */
public interface GdbConstruct 
{

	/**
	 * Add a biological entity to the database.
	 * @param ref entity to add
	 * @param bpText html-formatted description
	 * @return 1 if addition was successful, 0 otherwise. 
	 */
	public int addGene(Xref ref, String bpText); 

	/**
	 * Add an attribute for a biological entity to the database.
	 * @param ref entity to add
	 * @param attr key
	 * @param val value
	 * @return 1 if addition was successful, 0 otherwise. 
	 */
    public int addAttribute(Xref ref, String attr, String val);

	/**
	 * Add a link between two refs to the database.
	 * @param left left part of relationship
	 * @param right right part of relationship
	 * @return 1 if addition was successful, 0 otherwise. 
	 */
    public int addLink(Xref left, Xref right);
    
	/**
	   Create indices on the database
	   You can call this at any time after creating the tables,
	   but it is good to do it only after inserting all data.
	   @throws IDMapperException on failure
	 */
	public void createGdbIndices() throws IDMapperException;   
}
