# Supplementary material for: The BridgeDb framework: standardized access to gene, protein and metabolite identifier mapping services
Source: BMC Bioinformatics. 2010 Jan 4;11:5. doi: 10.1186/1471-2105-11-5 (PMC2824678; doi:10.1186/1471-2105-11-5)
Supplement: Additional file 4 — Source code of the BridgeDb java library version 0.9. For the latest version we recommend to use our subversion repository at http://svn.bigcat.unimaas.nl/bridgedb. [file 1471-2105-11-5-S4.GZ › bridgedb-0.9-src/corelib/src/org/bridgedb/rdb/SimpleGdb.java]

// BridgeDb,
// An abstraction layer for identifer mapping services, both local and online.
// Copyright 2006-2009 BridgeDb developers
//
// Licensed under the Apache License, Version 2.0 (the "License");
// you may not use this file except in compliance with the License.
// You may obtain a copy of the License at
//
// http://www.apache.org/licenses/LICENSE-2.0
//
// Unless required by applicable law or agreed to in writing, software
// distributed under the License is distributed on an "AS IS" BASIS,
// WITHOUT WARRANTIES OR CONDITIONS OF ANY KIND, either express or implied.
// See the License for the specific language governing permissions and
// limitations under the License.
//
package org.bridgedb.rdb;

import java.sql.Connection;
import java.sql.PreparedStatement;
import java.sql.ResultSet;
import java.sql.SQLException;

import org.bridgedb.DataSource;
import org.bridgedb.IDMapperException;

/**
 * SimpleGdb is the main implementation of the Gdb interface,
 * for dealing with single SQL-based pgdb's.
 * It's responsible for creating and querying a single 
 * pgdb relational database through the JDBC interface.
 * <p>
 * It wraps SQL statements in methods, 
 * so the rest of the apps don't need to know the
 * details of the Database schema.
 * <p>
 * It delegates dealing with the differences between 
 * various RDBMS's (Derby, Hsqldb etc.)
 * to a DBConnector instance.
 * A correct DBConnector instance needs to be 
 * passed to the constructor of SimpleGdb. 
 * <p>
 * In the PathVisio GUI environment, use GdbManager
 * to create and connect one or two centralized Gdb's. 
 * This will also automatically
 * find the right DBConnector from the preferences.
 * <p>
 * In a head-less or test environment, you can bypass GdbManager
 * and use SimpleGdb directly 
 * to create or connect to one or more pgdb's of any type.
 */
public abstract class SimpleGdb extends IDMapperRdb implements GdbConstruct
{		
	
	/**
	 * helper class that handles lazy initialization of all prepared statements used by SimpleGdb
	 * Non-static, because it needs the con database connection field.
	 */
	protected final class LazyPst
	{
		/**
		 * Initialize with given SQL string, but don't create PreparedStatement yet.
		 * Valid to call before database connection is created.
		 * @param aSql SQL query
		 */
		public LazyPst(String aSql)
		{
			sql = aSql;
		}
		
		private PreparedStatement pst = null;
		private final String sql;
		
		/**
		 * Get a PreparedStatement using lazy initialization.
		 * <p>
		 * Assumes SimpleGdbImpl2.con is already valid
		 * @return a prepared statement for the given query.
		 * @throws SQLException when a PreparedStatement could not be created
		 */
		public PreparedStatement getPreparedStatement() throws SQLException
		{
			if (pst == null)
			{
				pst = con.prepareStatement(sql);
			}
			return pst;
		}
	}

	/**
	 * The {@link Connection} to the Gene Database.
	 */
	protected Connection con = null;
	// dbConnector, helper class for dealing with RDBMS specifcs.
	protected DBConnector dbConnector;

	/** {@inheritDoc} */
	final public boolean isConnected() { return con != null; }

	protected String dbName;
	
	/** {@inheritDoc} */
	@Override final public String getDbName() { return dbName; }
	
	/** {@inheritDoc} */
	final public void close() throws IDMapperException 
	{
		if (con == null) throw new IDMapperException("Database connection already closed");
		dbConnector.closeConnection(con);
		try
		{
			con.close();
		}
		catch (SQLException ex)
		{
			throw new IDMapperException (ex);
		}
		con = null;
	}

	/**
	 * Excecutes several SQL statements to create the tables and indexes in the database the given
	 * connection is connected to
	 * Note: Official GDB's are created by Alex Pico's script, not with this code.
	 * This is just here for testing purposes.
	 */
	abstract public void createGdbTables();
	
	public static final int NO_LIMIT = 0;
	public static final int NO_TIMEOUT = 0;
	public static final int QUERY_TIMEOUT = 5; //seconds

	/**
	   prepare for inserting genes and/or links.
	   @throws IDMapperException on failure
	 */
	abstract public void preInsert() throws IDMapperException;

	/**
	   commit inserted data.
	   @throws IDMapperException on failure
	 */
	final public void commit() throws IDMapperException
	{
		try
		{
			con.commit();
		}
		catch (SQLException e)
		{
			throw new IDMapperException (e);
		}
	}

	/**
	   @return number of rows in gene table.
	   @throws IDMapperException on failure
	 */
	final public int getGeneCount() throws IDMapperException
	{
		int result = 0;
		try
		{
			ResultSet r = con.createStatement().executeQuery("SELECT COUNT(*) FROM " + "datanode");
			r.next();
			result = r.getInt (1);
			r.close();
		}
		catch (SQLException e)
		{
			throw new IDMapperException (e);
		}
		return result;
	}

	/**
	   @return number of rows in gene table for the given datasource
	   @throws IDMapperException on failure
	 */
	final public int getGeneCount(DataSource ds) throws IDMapperException
	{
		int result = 0;
		try
		{
			ResultSet r = con.createStatement().executeQuery(
					"SELECT COUNT(*) FROM datanode WHERE code = '" + ds.getSystemCode() + "'");
			r.next();
			result = r.getInt (1);
			r.close();
		}
		catch (SQLException e)
		{
			throw new IDMapperException (e);
		}
		return result;
	}
	
	/**
	   compact the database.
	   @throws IDMapperException on failure
	 */
	final public void compact() throws IDMapperException
	{
		dbConnector.compact(con);
	}
	
	/**
	   finalize the database.
	   @throws IDMapperException on failure
	 */
	final public void finalize() throws IDMapperException
	{
		dbConnector.compact(con);
		createGdbIndices();
		dbConnector.closeConnection(con, DBConnector.PROP_FINALIZE);
		String newDb = dbConnector.finalizeNewDatabase(dbName);
		dbName = newDb;
	}

	
}
