# Supplementary material for: The BridgeDb framework: standardized access to gene, protein and metabolite identifier mapping services
Source: BMC Bioinformatics. 2010 Jan 4;11:5. doi: 10.1186/1471-2105-11-5 (PMC2824678; doi:10.1186/1471-2105-11-5)
Supplement: Additional file 4 — Source code of the BridgeDb java library version 0.9. For the latest version we recommend to use our subversion repository at http://svn.bigcat.unimaas.nl/bridgedb. [file 1471-2105-11-5-S4.GZ › bridgedb-0.9-src/corelib/src/org/bridgedb/rdb/SimpleGdbFactory.java]

// BridgeDb,
// An abstraction layer for identifer mapping services, both local and online.
// Copyright 2006-2009 BridgeDb developers
//
// Licensed under the Apache License, Version 2.0 (the "License");
// you may not use this file except in compliance with the License.
// You may obtain a copy of the License at
//
// http://www.apache.org/licenses/LICENSE-2.0
//
// Unless required by applicable law or agreed to in writing, software
// distributed under the License is distributed on an "AS IS" BASIS,
// WITHOUT WARRANTIES OR CONDITIONS OF ANY KIND, either express or implied.
// See the License for the specific language governing permissions and
// limitations under the License.
//
package org.bridgedb.rdb;

import java.sql.Connection;
import java.sql.ResultSet;
import java.sql.SQLException;

import org.bridgedb.IDMapperException;


//import org.pathvisio.debug.Logger;

/**
 * Factory class that instantiates the correct SimpleGdb implementation
 * for a new / existing gdb,
 * based on the schema version.
 * Use this class for creating / connecting to any SimpleGdb database.
 */
public final class SimpleGdbFactory 
{
	/** private constructor prevents instantiation. */
	private SimpleGdbFactory() {};
	
	static final int LATEST_SCHEMA_VERSION = 3;

	/**
	 * Opens a connection to the Gene Database located in the given file.
	 * <p>
	 * Use this instead of constructor to create an instance of SimpleGdb that matches the schema version.
	 * @param dbName The file containing the Gene Database. 
	 * @param newDbConnector An instance of DBConnector, to determine the type of database (e.g. DataDerby).
	 * A new instance of DbConnector class is instantiated automatically.
	 * @param props PROP_RECREATE if you want to create a new database, overwriting any existing ones. Otherwise, PROP_NONE.
	 * @return a new Gdb
	 * @throws IDMapperException on failure
	*/
	public static SimpleGdb createInstance(String dbName, DBConnector newDbConnector, int props) throws IDMapperException
	{
		if(dbName == null) throw new NullPointerException();
		
		DBConnector dbConnector;
		Connection con;
		
		try
		{
			// create a fresh db connector of the correct type.
			dbConnector = newDbConnector.getClass().newInstance();
		}
		catch (InstantiationException e)
		{
			throw new IDMapperException (e);
		} 
		catch (IllegalAccessException e) 
		{
			throw new IDMapperException (e);
		}

//		Logger.log.trace("Opening connection to Gene Database " + dbName);

		int version = 0;
		if ((props & DBConnector.PROP_RECREATE) == 0)
		{
			// read database and try to determine version
			
			con = dbConnector.createConnection(dbName, props);
			try 
			{
				ResultSet r = con.createStatement().executeQuery("SELECT schemaversion FROM info");
				if(r.next()) version = r.getInt(1);
			} 
			catch (SQLException e) 
			{
				//Ignore, older db's don't even have schema version
			}
			
			try
			{
				con.close();
			}
			catch (SQLException e) 
			{
				//Unable to close database, ignore.
			}
		}
		else
		{
			version = LATEST_SCHEMA_VERSION;
		}
		
		switch (version)
		{
		case 2:
			return new SimpleGdbImpl2(dbName, newDbConnector, props);
		case 3:
			return new SimpleGdbImpl3(dbName, newDbConnector, props);
		//TODO add new schema versions here
		default:
			throw new IDMapperException ("Unrecognized schema version '" + version + "', please make sure you have the latest " +
					"version of this software and databases");
		}		
	}
}
