# Supplementary material for: The BridgeDb framework: standardized access to gene, protein and metabolite identifier mapping services
Source: BMC Bioinformatics. 2010 Jan 4;11:5. doi: 10.1186/1471-2105-11-5 (PMC2824678; doi:10.1186/1471-2105-11-5)
Supplement: Additional file 4 — Source code of the BridgeDb java library version 0.9. For the latest version we recommend to use our subversion repository at http://svn.bigcat.unimaas.nl/bridgedb. [file 1471-2105-11-5-S4.GZ › bridgedb-0.9-src/corelib/src/org/bridgedb/webservice/biomart/BiomartStub.java]

// BridgeDb,
// An abstraction layer for identifer mapping services, both local and online.
// Copyright 2006-2009 BridgeDb developers
//
// Licensed under the Apache License, Version 2.0 (the "License");
// you may not use this file except in compliance with the License.
// You may obtain a copy of the License at
//
// http://www.apache.org/licenses/LICENSE-2.0
//
// Unless required by applicable law or agreed to in writing, software
// distributed under the License is distributed on an "AS IS" BASIS,
// WITHOUT WARRANTIES OR CONDITIONS OF ANY KIND, either express or implied.
// See the License for the specific language governing permissions and
// limitations under the License.
//

package org.bridgedb.webservice.biomart;

import java.io.BufferedReader;
import java.io.IOException;

import java.util.Collections;
import java.util.HashMap;
import java.util.HashSet;
import java.util.Map;
import java.util.Set;

import javax.xml.parsers.ParserConfigurationException;

import org.bridgedb.IDMapperException;
import org.bridgedb.webservice.biomart.util.Attribute;
import org.bridgedb.webservice.biomart.util.BiomartClient;
import org.bridgedb.webservice.biomart.util.Database;
import org.bridgedb.webservice.biomart.util.Dataset;
import org.bridgedb.webservice.biomart.util.Filter;
import org.bridgedb.webservice.biomart.util.XMLQueryBuilder;

import org.xml.sax.SAXException;

/**
 * Wrapp-up for BiomartClient.
 * @author gjj
 */
public final class BiomartStub 
{
    public static final String defaultBaseURL
            = BiomartClient.DEFAULT_BASE_URL;

    // one instance per url
    private static Map<String, BiomartStub> instances = new HashMap<String, BiomartStub>();

    /**
     *
     * @return BiomartStub with the default server url
     * @throws IOException if failed to connect
     */
    public static BiomartStub getInstance() throws IOException {
        return getInstance(defaultBaseURL);
    }

    /**
     *
     * @param baseUrl server url
     * @return BiomartStub from the server
     * @throws IOException if failed to connect
     */
    public static BiomartStub getInstance(String baseUrl) throws IOException {
        if (baseUrl==null) {
            throw new IllegalArgumentException("base url cannot be null");
        }

        BiomartStub instance = instances.get(baseUrl);
        if (instance==null) {
            instance = new BiomartStub(baseUrl);
            instances.put(baseUrl, instance);
        }

        return instance;
    }

    private BiomartClient client;

    /**
     *
     * @param baseUrl server url.
     * @throws IOException if failed to connect.
     */
    private BiomartStub(String baseUrl) throws IOException {
        client = new BiomartClient(baseUrl);
    }

    /**
     *
     * @return available marts
     * @throws IDMapperException if failed
     */
    public Set<String> availableMarts() throws IDMapperException {
        Map<String, Database> marts;
        try {
            marts = client.getRegistry();
        } catch (IOException e) {
            throw new IDMapperException(e);
        } catch (ParserConfigurationException e) {
            throw new IDMapperException(e);
        } catch (SAXException e) {
            throw new IDMapperException(e);
        }

        Set<String> visibleMarts = new HashSet<String>();
        for (Database db : marts.values()) {
            if (db.visible()) {
                visibleMarts.add(db.getName());
            }
        }

        return visibleMarts;
    }

    /**
     *
     * @param mart mart name
     * @return mart display name or null if not exist
     */
    public String martDisplayName(String mart) {
        if (mart==null) {
            return null;
        }

        Database db = client.getMart(mart);
        return db==null?null:db.displayName();
    }

    /**
     *
     * @param mart mart name
     * @return available datasets from this mart
     * @throws IDMapperException when mapping service is unavailable
     */
    public Set<String> availableDatasets(String mart)
            throws IDMapperException {
        if (mart==null) {
            return Collections.emptySet();
        }

        if (!availableMarts().contains(mart)) {
            return Collections.emptySet();
        }

        Map<String,Dataset> datasets;
        try {
        	datasets = client.getMart(mart).getAvailableDatasets();
        } catch (IOException e) {
            throw new IDMapperException(e);
        }

        return datasets.keySet();
    }

     /**
     *
     * @param dataset dataset name
     * @return dataset display name or null if not exist
     */
    public String datasetDisplayName(String dataset) throws IOException 
    {
        if (dataset==null) {
            return null;
        }

        Dataset ds = client.getDataset(dataset);
        return ds==null?null:ds.displayName();
    }

    /**
     *
     * @param mart mart name
     * @param dataset dataset name
     * @return available filters / source id types of the dataset from this
     *         mart
     * @throws IDMapperException if failed
     */
    public Set<String> availableSrcIDTypes(final String mart,
            final String dataset) throws IDMapperException {
        if (mart==null || dataset==null) {
            return Collections.emptySet();
        }

        if (!availableDatasets(mart).contains(dataset)) {
            return Collections.emptySet();
        }

        Map<String,Filter> filters;
        try {
            filters = client.getDataset(dataset).getFilters();
        } catch (IOException e) {
            throw new IDMapperException(e);
        }

        return filters.keySet();
    }

    /**
     *
     * @param mart mart name
     * @param dataset dataset name
     * @return available tgt id types
     * @throws IDMapperException if failed.
     */
    public Set<String> availableTgtIDTypes(final String mart,
            final String dataset) throws IDMapperException {
        return availableAttributes(mart, dataset, true);
    }

    /**
     *
     * @param mart mart name
     * @param dataset dataset name
     * @return availab e tgt attributes (exclude id types)
     * @throws IDMapperException if failed.
     */
    public Set<String> availableTgtAttributes(final String mart,
            final String dataset) throws IDMapperException {
        return availableAttributes(mart, dataset, false);
    }

    /**
     *
     * @param mart mart name.
     * @param dataset dataset name.
     * @param idOnly filter the attributes ending with "ID" or "Accession"
     *        if true; no filter otherwise.
     * @return attribute names / target id types of the dataset from this
     *         mart.
     * @throws IDMapperException if failed.
     */
    private Set<String> availableAttributes(final String mart,
            final String dataset, boolean idOnly) throws IDMapperException {

        if (mart==null || dataset==null) {
            return Collections.emptySet();
        }

        if (!availableDatasets(mart).contains(dataset)) {
            return Collections.emptySet();
        }

        Map<String,Attribute> attributes;
        try {
            attributes = client.getDataset(dataset).getAttributes();

            Set<String> result = new HashSet<String>();
            for (String name : attributes.keySet()) {
            	if (name.trim().length()==0)
            		continue;
            	String displayName = client.getAttribute(dataset, name)
            	.getDisplayName();
            	if (idOnly == (displayName.endsWith("ID")
            			|| displayName.endsWith("Accession")
            			|| name.endsWith("id")
            			|| name.endsWith("accession"))) {
            		result.add(name);
            	}
            }

            return result;
        } catch (IOException e) {
            throw new IDMapperException(e);
        }
    }

    /**
     * @param mart mart name
     * @param dataset dataset name
     * @param srcType filter name / source id type
     * @param tgtTypes attribute names / target id types
     * @param srcIds source ids to be translated
     * @return map from source id to target ids
     *         key: source id
     *         value: corresponding target ids
     * @throws IDMapperException if failed to connect
     */
    public Map<String,Set<String>[]> translate(final String mart,
            final String dataset, final String srcType,
            final String[] tgtTypes, final Set<String> srcIds)
            throws IDMapperException {
    	if (mart==null||dataset==null||srcType==null||tgtTypes==null||srcIds==null) {
    		throw new NullPointerException("Null argument.");
    	}

    	Attribute tgtAttr;
    	try {
    		tgtAttr = client.filterToAttribute(dataset, srcType);
    		if (tgtAttr==null) {
    			return new HashMap<String, Set<String>[]>();
    		}

    		int nAttr = tgtTypes.length;
    		Attribute[] attrs = new Attribute[nAttr+1];

    		// prepare attributes
    		int iattr = 0;
    		for (String attr : tgtTypes) {
    			attrs[iattr++] = client.getAttribute(dataset, attr);
    		}
    		attrs[nAttr] = tgtAttr;

    		// prepare filters
    		StringBuilder sb = new StringBuilder();
    		for (String str : srcIds) {
    			sb.append(str);
    			sb.append(",");
    		}

    		// remove last comma
    		int len = sb.length();
    		if (len>0) {
    			sb.deleteCharAt(len-1);
    		}

    		Map<String, String> queryFilter = new HashMap<String, String>(1);
    		queryFilter.put(srcType, sb.toString());

    		// build query string
    		String query = XMLQueryBuilder.getQueryString(dataset, attrs, queryFilter);

    		// query
    		BufferedReader bfr = null;
    		bfr = client.sendQuery(query);
    		if (!bfr.ready())
    			throw new IDMapperException("Query failed");

    		if (bfr==null) {
    			return new HashMap<String, Set<String>[]>(0);
    		}

    		// read id mapping
    		Map<String,Set<String>[]> result = new HashMap<String,Set<String>[]>();
    		String header = bfr.readLine();
    		if (header.indexOf("ERROR") >= 0) throw new IDMapperException(header);
    		String line;
    		while ((line = bfr.readLine())!=null) {
    			String[] strs = line.split("\t");
    			if (strs.length!=nAttr+1)
    				continue; // because the last one is the src id
    			String src = strs[nAttr];
    			Set<String>[] tgt = result.get(src);
    			if (tgt==null) {
    				tgt = new Set[nAttr];
    				for (int i=0; i<nAttr; i++) {
    					tgt[i] = new HashSet<String>();
    				}
    				result.put(src, tgt);
    			}

    			for (int i=0; i<nAttr; i++) {
    				String str = strs[i];
    				if (str.length()>0) {
    					tgt[i].add(str);
    				}
    			}

    		}
            return result;
    	} catch (IOException e) {
    		throw new IDMapperException(e);
    	}
    }
}
