# Supplementary material for: The BridgeDb framework: standardized access to gene, protein and metabolite identifier mapping services
Source: BMC Bioinformatics. 2010 Jan 4;11:5. doi: 10.1186/1471-2105-11-5 (PMC2824678; doi:10.1186/1471-2105-11-5)
Supplement: Additional file 4 — Source code of the BridgeDb java library version 0.9. For the latest version we recommend to use our subversion repository at http://svn.bigcat.unimaas.nl/bridgedb. [file 1471-2105-11-5-S4.GZ › bridgedb-0.9-src/corelib/src/org/bridgedb/webservice/biomart/filterconversion.txt]

REACTOME	referencemolecule_chebi_id_list	referencedatabase_chebi
REACTOME	referencednasequence_kegg_id_list	referencedatabase_kegg_gene
REACTOME	referencednasequence_entrez_id_list	referencedatabase_entrez_gene
REACTOME	referencepeptidesequence_uniprot_id_list	referencedatabase_uniprot
REACTOME	referencepeptidesequence_tigr_id_list	referencedatabase_tigr
REACTOME	referencepeptidesequence_wormbase_id_list	referencedatabase_wormbase
REACTOME	referencednasequence_ensembl_id_list	referencedatabase_ensembl
REACTOME	pathway_id_list	stableidentifier_identifier
REACTOME	pathway_db_id_list	pathway_db_id
REACTOME	reaction_id_list	reaction__dm_stableidentifier_identifier
REACTOME	reaction_db_id_list	Reaction	reaction__dm_db_id
REACTOME	complex_id_list	complex__dm_stableidentifier_identifier
REACTOME	complex_db_id_list	db_id
UNIPROT	pidn_id	pidn
UNIPROT	hssp_id	hssp_id
UNIPROT	interpro_id	ipro_id
UNIPROT	pdb_id	pdb_id
UNIPROT	ec_id	ec_id
UNIPROT	gene_name	gene_name
