# Supplementary material for: The BridgeDb framework: standardized access to gene, protein and metabolite identifier mapping services
Source: BMC Bioinformatics. 2010 Jan 4;11:5. doi: 10.1186/1471-2105-11-5 (PMC2824678; doi:10.1186/1471-2105-11-5)
Supplement: Additional file 4 — Source code of the BridgeDb java library version 0.9. For the latest version we recommend to use our subversion repository at http://svn.bigcat.unimaas.nl/bridgedb. [file 1471-2105-11-5-S4.GZ › bridgedb-0.9-src/corelib/src/org/bridgedb/webservice/biomart/util/Attribute.java]

// BridgeDb,
// An abstraction layer for identifer mapping services, both local and online.
// Copyright 2006-2009 BridgeDb developers
//
// Licensed under the Apache License, Version 2.0 (the "License");
// you may not use this file except in compliance with the License.
// You may obtain a copy of the License at
//
// http://www.apache.org/licenses/LICENSE-2.0
//
// Unless required by applicable law or agreed to in writing, software
// distributed under the License is distributed on an "AS IS" BASIS,
// WITHOUT WARRANTIES OR CONDITIONS OF ANY KIND, either express or implied.
// See the License for the specific language governing permissions and
// limitations under the License.
//

package org.bridgedb.webservice.biomart.util;

/**
 * Attribute, corresponding to attribute in BioMart.
 * @author gjj
 */
public class Attribute 
{
    private final String name;
    private final String displayName;
    private final String description;
    private final String page;

    /**
     *
     * @param name attribute name
     * @param displayName attribute display name
     */
    public Attribute(String name, String displayName, String description, String page) 
    {
    	this.name = name;
    	this.displayName = displayName;
    	this.description = description;
    	this.page = page;
    }

    /**
     *
     * @return attribute name
     */
    public String getName() {
            return name;
    }

    /**
     * 
     * @return attribute display name
     */
    public String getDisplayName() {
        return displayName;
    }

}
