# Supplementary material for: The BridgeDb framework: standardized access to gene, protein and metabolite identifier mapping services
Source: BMC Bioinformatics. 2010 Jan 4;11:5. doi: 10.1186/1471-2105-11-5 (PMC2824678; doi:10.1186/1471-2105-11-5)
Supplement: Additional file 4 — Source code of the BridgeDb java library version 0.9. For the latest version we recommend to use our subversion repository at http://svn.bigcat.unimaas.nl/bridgedb. [file 1471-2105-11-5-S4.GZ › bridgedb-0.9-src/cronos/src-axis/org/bridgedb/webservice/cronos/CronosWS.java]

/**
 * CronosWS.java
 *
 * This file was auto-generated from WSDL
 * by the Apache Axis 1.4 Apr 22, 2006 (06:55:48 PDT) WSDL2Java emitter.
 */

package org.bridgedb.webservice.cronos;

public interface CronosWS extends java.rmi.Remote {
    public java.lang.String cronosWS(java.lang.String input_id, java.lang.String organism_3_letter, int query_int_id, int target_int_id) throws java.rmi.RemoteException;
    public boolean isinRedList(java.lang.String name, java.lang.String organism_3_letter) throws java.rmi.RemoteException;
}
