# Supplementary material for: The BridgeDb framework: standardized access to gene, protein and metabolite identifier mapping services
Source: BMC Bioinformatics. 2010 Jan 4;11:5. doi: 10.1186/1471-2105-11-5 (PMC2824678; doi:10.1186/1471-2105-11-5)
Supplement: Additional file 4 — Source code of the BridgeDb java library version 0.9. For the latest version we recommend to use our subversion repository at http://svn.bigcat.unimaas.nl/bridgedb. [file 1471-2105-11-5-S4.GZ › bridgedb-0.9-src/cronos/src-axis/org/bridgedb/webservice/cronos/CronosWSPortBindingStub.java]

/**
 * CronosWSPortBindingStub.java
 *
 * This file was auto-generated from WSDL
 * by the Apache Axis 1.4 Apr 22, 2006 (06:55:48 PDT) WSDL2Java emitter.
 */

package org.bridgedb.webservice.cronos;

public class CronosWSPortBindingStub extends org.apache.axis.client.Stub implements org.bridgedb.webservice.cronos.CronosWS {
    private java.util.Vector cachedSerClasses = new java.util.Vector();
    private java.util.Vector cachedSerQNames = new java.util.Vector();
    private java.util.Vector cachedSerFactories = new java.util.Vector();
    private java.util.Vector cachedDeserFactories = new java.util.Vector();

    static org.apache.axis.description.OperationDesc [] _operations;

    static {
        _operations = new org.apache.axis.description.OperationDesc[2];
        _initOperationDesc1();
    }

    private static void _initOperationDesc1(){
        org.apache.axis.description.OperationDesc oper;
        org.apache.axis.description.ParameterDesc param;
        oper = new org.apache.axis.description.OperationDesc();
        oper.setName("cronosWS");
        param = new org.apache.axis.description.ParameterDesc(new javax.xml.namespace.QName("", "input_id"), org.apache.axis.description.ParameterDesc.IN, new javax.xml.namespace.QName("http://www.w3.org/2001/XMLSchema", "string"), java.lang.String.class, false, false);
        param.setOmittable(true);
        oper.addParameter(param);
        param = new org.apache.axis.description.ParameterDesc(new javax.xml.namespace.QName("", "organism_3_letter"), org.apache.axis.description.ParameterDesc.IN, new javax.xml.namespace.QName("http://www.w3.org/2001/XMLSchema", "string"), java.lang.String.class, false, false);
        param.setOmittable(true);
        oper.addParameter(param);
        param = new org.apache.axis.description.ParameterDesc(new javax.xml.namespace.QName("", "query_int_id"), org.apache.axis.description.ParameterDesc.IN, new javax.xml.namespace.QName("http://www.w3.org/2001/XMLSchema", "int"), int.class, false, false);
        oper.addParameter(param);
        param = new org.apache.axis.description.ParameterDesc(new javax.xml.namespace.QName("", "target_int_id"), org.apache.axis.description.ParameterDesc.IN, new javax.xml.namespace.QName("http://www.w3.org/2001/XMLSchema", "int"), int.class, false, false);
        oper.addParameter(param);
        oper.setReturnType(new javax.xml.namespace.QName("http://www.w3.org/2001/XMLSchema", "string"));
        oper.setReturnClass(java.lang.String.class);
        oper.setReturnQName(new javax.xml.namespace.QName("", "return"));
        oper.setStyle(org.apache.axis.constants.Style.WRAPPED);
        oper.setUse(org.apache.axis.constants.Use.LITERAL);
        _operations[0] = oper;

        oper = new org.apache.axis.description.OperationDesc();
        oper.setName("isinRedList");
        param = new org.apache.axis.description.ParameterDesc(new javax.xml.namespace.QName("", "name"), org.apache.axis.description.ParameterDesc.IN, new javax.xml.namespace.QName("http://www.w3.org/2001/XMLSchema", "string"), java.lang.String.class, false, false);
        param.setOmittable(true);
        oper.addParameter(param);
        param = new org.apache.axis.description.ParameterDesc(new javax.xml.namespace.QName("", "organism_3_letter"), org.apache.axis.description.ParameterDesc.IN, new javax.xml.namespace.QName("http://www.w3.org/2001/XMLSchema", "string"), java.lang.String.class, false, false);
        param.setOmittable(true);
        oper.addParameter(param);
        oper.setReturnType(new javax.xml.namespace.QName("http://www.w3.org/2001/XMLSchema", "boolean"));
        oper.setReturnClass(boolean.class);
        oper.setReturnQName(new javax.xml.namespace.QName("", "return"));
        oper.setStyle(org.apache.axis.constants.Style.WRAPPED);
        oper.setUse(org.apache.axis.constants.Use.LITERAL);
        _operations[1] = oper;

    }

    public CronosWSPortBindingStub() throws org.apache.axis.AxisFault {
         this(null);
    }

    public CronosWSPortBindingStub(java.net.URL endpointURL, javax.xml.rpc.Service service) throws org.apache.axis.AxisFault {
         this(service);
         super.cachedEndpoint = endpointURL;
    }

    public CronosWSPortBindingStub(javax.xml.rpc.Service service) throws org.apache.axis.AxisFault {
        if (service == null) {
            super.service = new org.apache.axis.client.Service();
        } else {
            super.service = service;
        }
        ((org.apache.axis.client.Service)super.service).setTypeMappingVersion("1.2");
    }

    protected org.apache.axis.client.Call createCall() throws java.rmi.RemoteException {
        try {
            org.apache.axis.client.Call _call = super._createCall();
            if (super.maintainSessionSet) {
                _call.setMaintainSession(super.maintainSession);
            }
            if (super.cachedUsername != null) {
                _call.setUsername(super.cachedUsername);
            }
            if (super.cachedPassword != null) {
                _call.setPassword(super.cachedPassword);
            }
            if (super.cachedEndpoint != null) {
                _call.setTargetEndpointAddress(super.cachedEndpoint);
            }
            if (super.cachedTimeout != null) {
                _call.setTimeout(super.cachedTimeout);
            }
            if (super.cachedPortName != null) {
                _call.setPortName(super.cachedPortName);
            }
            java.util.Enumeration keys = super.cachedProperties.keys();
            while (keys.hasMoreElements()) {
                java.lang.String key = (java.lang.String) keys.nextElement();
                _call.setProperty(key, super.cachedProperties.get(key));
            }
            return _call;
        }
        catch (java.lang.Throwable _t) {
            throw new org.apache.axis.AxisFault("Failure trying to get the Call object", _t);
        }
    }

    public java.lang.String cronosWS(java.lang.String input_id, java.lang.String organism_3_letter, int query_int_id, int target_int_id) throws java.rmi.RemoteException {
        if (super.cachedEndpoint == null) {
            throw new org.apache.axis.NoEndPointException();
        }
        org.apache.axis.client.Call _call = createCall();
        _call.setOperation(_operations[0]);
        _call.setUseSOAPAction(true);
        _call.setSOAPActionURI("");
        _call.setEncodingStyle(null);
        _call.setProperty(org.apache.axis.client.Call.SEND_TYPE_ATTR, Boolean.FALSE);
        _call.setProperty(org.apache.axis.AxisEngine.PROP_DOMULTIREFS, Boolean.FALSE);
        _call.setSOAPVersion(org.apache.axis.soap.SOAPConstants.SOAP11_CONSTANTS);
        _call.setOperationName(new javax.xml.namespace.QName("http://webservice.cronos/", "cronosWS"));

        setRequestHeaders(_call);
        setAttachments(_call);
 try {        java.lang.Object _resp = _call.invoke(new java.lang.Object[] {input_id, organism_3_letter, new java.lang.Integer(query_int_id), new java.lang.Integer(target_int_id)});

        if (_resp instanceof java.rmi.RemoteException) {
            throw (java.rmi.RemoteException)_resp;
        }
        else {
            extractAttachments(_call);
            try {
                return (java.lang.String) _resp;
            } catch (java.lang.Exception _exception) {
                return (java.lang.String) org.apache.axis.utils.JavaUtils.convert(_resp, java.lang.String.class);
            }
        }
  } catch (org.apache.axis.AxisFault axisFaultException) {
  throw axisFaultException;
}
    }

    public boolean isinRedList(java.lang.String name, java.lang.String organism_3_letter) throws java.rmi.RemoteException {
        if (super.cachedEndpoint == null) {
            throw new org.apache.axis.NoEndPointException();
        }
        org.apache.axis.client.Call _call = createCall();
        _call.setOperation(_operations[1]);
        _call.setUseSOAPAction(true);
        _call.setSOAPActionURI("");
        _call.setEncodingStyle(null);
        _call.setProperty(org.apache.axis.client.Call.SEND_TYPE_ATTR, Boolean.FALSE);
        _call.setProperty(org.apache.axis.AxisEngine.PROP_DOMULTIREFS, Boolean.FALSE);
        _call.setSOAPVersion(org.apache.axis.soap.SOAPConstants.SOAP11_CONSTANTS);
        _call.setOperationName(new javax.xml.namespace.QName("http://webservice.cronos/", "isinRedList"));

        setRequestHeaders(_call);
        setAttachments(_call);
 try {        java.lang.Object _resp = _call.invoke(new java.lang.Object[] {name, organism_3_letter});

        if (_resp instanceof java.rmi.RemoteException) {
            throw (java.rmi.RemoteException)_resp;
        }
        else {
            extractAttachments(_call);
            try {
                return ((java.lang.Boolean) _resp).booleanValue();
            } catch (java.lang.Exception _exception) {
                return ((java.lang.Boolean) org.apache.axis.utils.JavaUtils.convert(_resp, boolean.class)).booleanValue();
            }
        }
  } catch (org.apache.axis.AxisFault axisFaultException) {
  throw axisFaultException;
}
    }

}
