# Supplementary material for: The BridgeDb framework: standardized access to gene, protein and metabolite identifier mapping services
Source: BMC Bioinformatics. 2010 Jan 4;11:5. doi: 10.1186/1471-2105-11-5 (PMC2824678; doi:10.1186/1471-2105-11-5)
Supplement: Additional file 4 — Source code of the BridgeDb java library version 0.9. For the latest version we recommend to use our subversion repository at http://svn.bigcat.unimaas.nl/bridgedb. [file 1471-2105-11-5-S4.GZ › bridgedb-0.9-src/cronos/src-axis/org/bridgedb/webservice/cronos/CronosWSService.java]

/**
 * CronosWSService.java
 *
 * This file was auto-generated from WSDL
 * by the Apache Axis 1.4 Apr 22, 2006 (06:55:48 PDT) WSDL2Java emitter.
 */

package org.bridgedb.webservice.cronos;

public interface CronosWSService extends javax.xml.rpc.Service {
    public java.lang.String getCronosWSPortAddress();

    public org.bridgedb.webservice.cronos.CronosWS getCronosWSPort() throws javax.xml.rpc.ServiceException;

    public org.bridgedb.webservice.cronos.CronosWS getCronosWSPort(java.net.URL portAddress) throws javax.xml.rpc.ServiceException;
}
