# Supplementary material for: The BridgeDb framework: standardized access to gene, protein and metabolite identifier mapping services
Source: BMC Bioinformatics. 2010 Jan 4;11:5. doi: 10.1186/1471-2105-11-5 (PMC2824678; doi:10.1186/1471-2105-11-5)
Supplement: Additional file 4 — Source code of the BridgeDb java library version 0.9. For the latest version we recommend to use our subversion repository at http://svn.bigcat.unimaas.nl/bridgedb. [file 1471-2105-11-5-S4.GZ › bridgedb-0.9-src/picr/src/uk/ac/ebi/demo/picr/soap/package-info.java]

@javax.xml.bind.annotation.XmlSchema(namespace = "http://www.ebi.ac.uk/picr/AccessionMappingService", elementFormDefault = javax.xml.bind.annotation.XmlNsForm.QUALIFIED)
package uk.ac.ebi.demo.picr.soap;
