# Supplementary material for: The BridgeDb framework: standardized access to gene, protein and metabolite identifier mapping services
Source: BMC Bioinformatics. 2010 Jan 4;11:5. doi: 10.1186/1471-2105-11-5 (PMC2824678; doi:10.1186/1471-2105-11-5)
Supplement: Additional file 4 — Source code of the BridgeDb java library version 0.9. For the latest version we recommend to use our subversion repository at http://svn.bigcat.unimaas.nl/bridgedb. [file 1471-2105-11-5-S4.GZ › bridgedb-0.9-src/resources/organisms.txt]

Dasypus	novemcinctus	Armadillo	Dn
Caenorhabditis	elegans	Celegans	Ce
Gallus	gallus	Chicken	Gg
Pan	troglodytes	Chimp	Pt
Bos	Taurus	Cow	Bt
Canis	familiaris	Dog	Cf
Loxodonta	africana	Elephant	La
Drosophila	melanogaster	Fruitfly	Dm
Echinops	telfairi	Hedgehog	Et
Equus	caballus	Horse	Qc
Homo	sapiens	Human	Hs
Oryzias	latipes	Medaka	Fish	Ol
Anopheles	gambiae	Mosquito_Ag	Ag
Mus	musculus	Mouse	Mm
Monodelphis	domestica	Opossum	Md
Ornithorhynchus	anatinus	Platypus	Oa
Tetraodon	nigroviridis	Pufferfish	Tn
Oryctolagus	cuniculus	Rabbit	Oc
Rattus	norvegicus	Rat	Rn
Macaca	mulatta	Rhesus	Monkey	Ml
Sorex	araneus	Shrew	Sa
Ciona	intestinalis	Sea	Squirt	Ci
Xenopus	tropicalis	Xenopus	Xt
Saccharomyces	cerevisiae	Yeast	Sc
Danio	rerio	Zebrafish	Dr
Arabidopsis	thaliana	Arabidopsis	At
Oryza	sativa	Japanese	Rice	Os
Sorghum	bicolor	Sorghum	Sb
Vitis	vinifera	Wine	Grape	Vv
Populus	trichocarpa	Western	Balsam	Poplar	Pi
Bacillus	subtilis	Bsubtilis	Bs
Escherichia	coli	Ecoli	Ec
