# Supplementary material for: The BridgeDb framework: standardized access to gene, protein and metabolite identifier mapping services
Source: BMC Bioinformatics. 2010 Jan 4;11:5. doi: 10.1186/1471-2105-11-5 (PMC2824678; doi:10.1186/1471-2105-11-5)
Supplement: Additional file 4 — Source code of the BridgeDb java library version 0.9. For the latest version we recommend to use our subversion repository at http://svn.bigcat.unimaas.nl/bridgedb. [file 1471-2105-11-5-S4.GZ › bridgedb-0.9-src/synergizer/build.xml]

<?xml version="1.0"?>
<project name="BridgeDb-Synergizer" default="dist" basedir=".">

  <!-- always be java 1.5 compatible -->
  <property name="ant.build.javac.target" value="1.5"/>
  <property name="ant.build.javac.source" value="1.5"/>
	
  <property name="jar.name" value="../dist/bridgedb-synergizer.jar"/>
  
  <target name="prepare">
	<mkdir dir="build"/>
  </target>

  <path id="dependencies">
    <fileset dir="lib">
      <include name="*.jar"/>
    </fileset>
  </path>

  <path id="class.path">
    <path refid="dependencies"/>
    <fileset dir="../dist">
      <include name="bridgedb.jar"/>
    </fileset>
  </path>

  <target name="build" depends="prepare">
	<javac srcdir="src"
		   includes="**"
		   debug="true"
		   destdir="build">
		<classpath refid="class.path"/>
	</javac>
    <copy toDir="../dist"><path refid="dependencies"/></copy>
  </target>
  
  <target name="jar" depends="build">
	<jar jarfile="${jar.name}">
	  <manifest>
		<attribute name="Class-Path" value="bridgedb-bio.jar bridgedb.jar"/>
	  </manifest>
	  <fileset dir="build"/>
	  <fileset dir="src" includes="**/*.properties"/>
	</jar>
  </target>

  <target name="dist" depends="jar"/>

  <target name="clean">
	<delete dir="build"/>
  </target>

  <target name="dist-clean" depends="clean">
	<delete file="${jar.name}"/>
  </target>

  <target name="test" depends="build">
		<path id="test.classpath">
			<pathelement location="build"/>
			<path refid="class.path"/>
			<pathelement location="../corelib/lib/derby.jar"/>
			<pathelement location="../corelib/build-lib/junit.jar"/>
			<pathelement location="../corelib/build-lib/measure.jar"/>
		</path>
		<javac srcdir="test" debug="true" 
					includes="**"
					destdir="build"
					source="1.5">
			<classpath refid="test.classpath"/>
		</javac>		
		<junit printsummary="on" haltonfailure="true" fork="true">
			<formatter type="brief" usefile="false"/>
			<classpath refid="test.classpath"/>
			<batchtest>
				<fileset dir="test">
					<include name="**/*Test*.java"/>
				</fileset>
			</batchtest>
		</junit>
	</target>
</project>
