# Supplementary material for: The BridgeDb framework: standardized access to gene, protein and metabolite identifier mapping services
Source: BMC Bioinformatics. 2010 Jan 4;11:5. doi: 10.1186/1471-2105-11-5 (PMC2824678; doi:10.1186/1471-2105-11-5)
Supplement: Additional file 4 — Source code of the BridgeDb java library version 0.9. For the latest version we recommend to use our subversion repository at http://svn.bigcat.unimaas.nl/bridgedb. [file 1471-2105-11-5-S4.GZ › bridgedb-0.9-src/webservice/contrib/bridgedb-example.py]

#!/usr/bin/python

import urllib

## If you want to use a local bridgedb idmapper in python, setup a local service
## and change the url below. See http://bridgedb.org/wiki/LocalService
## for information on how to run a local service.
webserviceUrl = "http://webservice.bridgedb.org";

def mapID (id, code):
	species = "Human";
	url = webserviceUrl + '/' + species + '/xrefs/' + code + '/' + id;
	data = urllib.urlopen (url).read();
	
	print data;


mapID ("1234", "L");
