# Supplementary material for: The BridgeDb framework: standardized access to gene, protein and metabolite identifier mapping services
Source: BMC Bioinformatics. 2010 Jan 4;11:5. doi: 10.1186/1471-2105-11-5 (PMC2824678; doi:10.1186/1471-2105-11-5)
Supplement: Additional file 4 — Source code of the BridgeDb java library version 0.9. For the latest version we recommend to use our subversion repository at http://svn.bigcat.unimaas.nl/bridgedb. [file 1471-2105-11-5-S4.GZ › bridgedb-0.9-src/webservice/gdb.config.template]

Homo sapiens	/home/martijn/PathVisio-Data/gene databases/Hs_Derby_20090509.pgdb
Mus musculus	/home/martijn/PathVisio-Data/gene databases/Mm_Derby_20081119.pgdb
