# Supplementary material for: The BridgeDb framework: standardized access to gene, protein and metabolite identifier mapping services
Source: BMC Bioinformatics. 2010 Jan 4;11:5. doi: 10.1186/1471-2105-11-5 (PMC2824678; doi:10.1186/1471-2105-11-5)
Supplement: Additional file 4 — Source code of the BridgeDb java library version 0.9. For the latest version we recommend to use our subversion repository at http://svn.bigcat.unimaas.nl/bridgedb. [file 1471-2105-11-5-S4.GZ › bridgedb-0.9-src/webservice/src/org/bridgedb/rest/FreeSearch.java]

// BridgeDb,
// An abstraction layer for identifer mapping services, both local and online.
// Copyright 2006-2009 BridgeDb developers
//
// Licensed under the Apache License, Version 2.0 (the "License");
// you may not use this file except in compliance with the License.
// You may obtain a copy of the License at
//
// http://www.apache.org/licenses/LICENSE-2.0
//
// Unless required by applicable law or agreed to in writing, software
// distributed under the License is distributed on an "AS IS" BASIS,
// WITHOUT WARRANTIES OR CONDITIONS OF ANY KIND, either express or implied.
// See the License for the specific language governing permissions and
// limitations under the License.
//
package org.bridgedb.rest;

import java.util.HashSet;
import java.util.List;
import java.util.Set;

import org.bridgedb.Xref;
import org.bridgedb.rdb.IDMapperRdb;
import org.restlet.data.Status;
import org.restlet.resource.Get;
import org.restlet.resource.ResourceException;

/**
 * Resource that handles the xref queries
 */
public class FreeSearch extends IDMapperResource {
	List<IDMapperRdb> mappers;
	String searchStr;
	int limit = 0;
	String org;

	protected void doInit() throws ResourceException {
		try {
			org = (String) getRequest().getAttributes().get( IDMapperService.PAR_ORGANISM );
			mappers = getIDMappers(org);
			searchStr = (String) getRequest().getAttributes().get( IDMapperService.PAR_QUERY );
			String limitStr = (String)getRequest().getAttributes().get( IDMapperService.PAR_TARGET_LIMIT );

			if ( null != limitStr ) 
			{
				limit = new Integer( limitStr ).intValue();
			}
		} catch(Exception e) {
			throw new ResourceException(e);
		}
	}

	@Get
	public String search() 
	{
		try 
		{
			Set<Xref> results = new HashSet<Xref>();

			for(IDMapperRdb mapper : mappers ) {
				if(mapper.getCapabilities().isFreeSearchSupported()) {
					results.addAll(mapper.freeSearch(searchStr, limit));
				}
			}

			StringBuilder result = new StringBuilder();
			for(Xref x : results) {
				result.append(x.getId());
				result.append("\t");
				result.append(x.getDataSource().getFullName());
				result.append("\n");
			}

			return(result.toString());
		} catch( Exception e ) {
			e.printStackTrace();
			setStatus( Status.SERVER_ERROR_INTERNAL );
			return e.getMessage();
		}
	}

}
