# Supplementary material for: The BridgeDb framework: standardized access to gene, protein and metabolite identifier mapping services
Source: BMC Bioinformatics. 2010 Jan 4;11:5. doi: 10.1186/1471-2105-11-5 (PMC2824678; doi:10.1186/1471-2105-11-5)
Supplement: Additional file 4 — Source code of the BridgeDb java library version 0.9. For the latest version we recommend to use our subversion repository at http://svn.bigcat.unimaas.nl/bridgedb. [file 1471-2105-11-5-S4.GZ › bridgedb-0.9-src/webservice/src/org/bridgedb/rest/IsMappingSupported.java]

// BridgeDb,
// An abstraction layer for identifer mapping services, both local and online.
// Copyright 2006-2009 BridgeDb developers
//
// Licensed under the Apache License, Version 2.0 (the "License");
// you may not use this file except in compliance with the License.
// You may obtain a copy of the License at
//
// http://www.apache.org/licenses/LICENSE-2.0
//
// Unless required by applicable law or agreed to in writing, software
// distributed under the License is distributed on an "AS IS" BASIS,
// WITHOUT WARRANTIES OR CONDITIONS OF ANY KIND, either express or implied.
// See the License for the specific language governing permissions and
// limitations under the License.
//
package org.bridgedb.rest;

import java.util.List;

import org.bridgedb.DataSource;
import org.bridgedb.IDMapper;
import org.bridgedb.rdb.IDMapperRdb;
import org.restlet.data.Status;
import org.restlet.resource.Get;
import org.restlet.resource.ResourceException;

public class IsMappingSupported extends IDMapperResource {
	List<IDMapperRdb> mappers;
	DataSource srcDs;
	DataSource destDs;
	
	protected void doInit() throws ResourceException {
		try {
			//Required parameters
			String org = (String)getRequest().getAttributes().get(IDMapperService.PAR_ORGANISM);
			mappers = getIDMappers(org);

			String dsName = (String)getRequest().getAttributes().get(IDMapperService.PAR_SOURCE_SYSTEM);
			srcDs = parseDataSource(dsName);
			if(srcDs == null) {
				throw new IllegalArgumentException("Unknown datasource: " + dsName);
			}
			dsName = (String)getRequest().getAttributes().get(IDMapperService.PAR_DEST_SYSTEM);
			destDs = parseDataSource(dsName);
			if(destDs == null) {
				throw new IllegalArgumentException("Unknown datasource: " + dsName);
			}
			
		} catch(Exception e) {
			throw new ResourceException(e);
		}
	}

	@Get
	public String isMappingSupported() {
		try {
			boolean supported = false;
			for(IDMapper m : mappers) {
				if(m.getCapabilities().isMappingSupported(srcDs, destDs)) {
					supported = true;
					break;
				}
			}
			return "" + supported;
		} catch(Exception e) {
			e.printStackTrace();
			setStatus(Status.SERVER_ERROR_INTERNAL);
			return e.getMessage();
		}
	}
}
