# Supplementary material for: The BridgeDb framework: standardized access to gene, protein and metabolite identifier mapping services
Source: BMC Bioinformatics. 2010 Jan 4;11:5. doi: 10.1186/1471-2105-11-5 (PMC2824678; doi:10.1186/1471-2105-11-5)
Supplement: Additional file 4 — Source code of the BridgeDb java library version 0.9. For the latest version we recommend to use our subversion repository at http://svn.bigcat.unimaas.nl/bridgedb. [file 1471-2105-11-5-S4.GZ › bridgedb-0.9-src/webservice/src/org/bridgedb/rest/NoMatch.java]

// BridgeDb,
// An abstraction layer for identifer mapping services, both local and online.
// Copyright 2006-2009 BridgeDb developers
//
// Licensed under the Apache License, Version 2.0 (the "License");
// you may not use this file except in compliance with the License.
// You may obtain a copy of the License at
//
// http://www.apache.org/licenses/LICENSE-2.0
//
// Unless required by applicable law or agreed to in writing, software
// distributed under the License is distributed on an "AS IS" BASIS,
// WITHOUT WARRANTIES OR CONDITIONS OF ANY KIND, either express or implied.
// See the License for the specific language governing permissions and
// limitations under the License.
//
package org.bridgedb.rest;

import java.util.List;

import org.bridgedb.rdb.IDMapperRdb;
import org.restlet.data.Status;
import org.restlet.resource.Get;
import org.restlet.resource.ResourceException;

public class NoMatch extends IDMapperResource
{
	List<IDMapperRdb> mappers;
	String org;

  	protected void doInit() throws ResourceException 
	{
		try {
		    System.out.println( "Properties.init() start" );
		    org = (String) getRequest().getAttributes().get( IDMapperService.PAR_ORGANISM );
		    mappers = getIDMappers(org);
		    System.out.println( "Properties.doInit() done" );
		} catch(Exception e) {
			throw new ResourceException(e);
		}
	}

	@Get
	public String getNoMatchResult() 
	{
		throw new IllegalArgumentException("Unrecognized query<p><font size='+1'><i>Double check the spelling and syntax. We are expecting someting like: <a href='http://webservice.bridgedb.org/Human/xrefs/L/1234'>webservice.bridgedb.org/Human/xrefs/L/1234</a></i></font></p>");
	}
}
